# Supplementary material for: Bis[1-cyclo­propyl-6-fluoro-4-oxo-7-(1-piperazin-4-ium-1-yl)-1,4-dihydro­quinoline-3-carboxyl­ate-κ2 O 3,O 4]bis­(nitrato-κO)copper(II)
Source: Acta Crystallogr Sect E Struct Rep Online. 2012 Feb 29;68(Pt 3):m341–2. doi: 10.1107/S1600536812007830 (PMC3297282; doi:10.1107/S1600536812007830)
Supplement: Supplementary file 1 [file e-68-0m341-sup1.cif]

##############################################################################
#                                                                            #
# This CIF contains the data in a paper accepted for publication in          #
# Acta Crystallographica Section E. It conforms to the requirements of       #
# Notes for Authors for Acta Crystallographica Section E, and has been       #
# peer reviewed under the auspices of the IUCr Commission on Journals.       #
#                                                                            #
# Full details of the Crystallographic Information File format               #
# are given in the paper "The Crystallographic Information File (CIF):       #
# a New Standard Archive File for Crystallography" by S. R. Hall, F. H.      #
# Allen and I. D. Brown [Acta Cryst. (1991), A47, 655-685].                  #
#                                                                            #
# The current version of the core CIF dictionary is obtainable from          #
# ftp://ftp.iucr.org/pub/cif_core.dic.                                       #
#                                                                            #
# Software is freely available for graphical display of the structure(s)     #
# in this CIF. For information consult the CIF software page                 #
# http://www.iucr.org/resources/cif/software.                                #
#                                                                            #
# This file may be used for bona fide research purposes within the           #
# scientific community so long as proper attribution is given to the journal # 
# article from which it was obtained.                                        #
#                                                                            #
##############################################################################
data_I
_audit_creation_method     SHELXL-97
_chemical_name_systematic
;
Bis[1-cyclopropyl-6-fluoro-4-oxo-7-(1-piperazin-4-ium-1-yl)-1,4-
dihydroquinoline-3-carboxylate-\k^2^<i>O</i>^3^,<i>O</i>^4^]bis(nitrato-
\k<i>O</i>)copper(II)
;
_chemical_name_common     ?
_chemical_formula_moiety     'C34 H36 Cu F2 N8 O12'
_chemical_formula_sum     'C34 H36 Cu F2 N8 O12'
_chemical_formula_iupac     '[Cu (N O3)2 (C17 H18 F N3 O3)2]'
_chemical_formula_weight     850.25
_chemical_melting_point     ?
_symmetry_cell_setting     triclinic
_symmetry_space_group_name_H-M     'P -1'
_symmetry_space_group_name_Hall     '-P 1'
loop_
    _symmetry_equiv_pos_site_id
    _symmetry_equiv_pos_as_xyz
    1 x,y,z
    2 -x,-y,-z
_cell_length_a     8.8921(18)
_cell_length_b     9.863(2)
_cell_length_c     11.186(2)
_cell_angle_alpha     77.62(3)
_cell_angle_beta     81.95(3)
_cell_angle_gamma     64.15(3)
_cell_volume     861.1(3)
_cell_formula_units_Z     1
_cell_measurement_reflns_used     4702
_cell_measurement_theta_min     1.87
_cell_measurement_theta_max     24.99
_cell_measurement_temperature     293(2)
_exptl_crystal_description     block
_exptl_crystal_colour     blue
_exptl_crystal_size_max     0.50
_exptl_crystal_size_mid     0.48
_exptl_crystal_size_min     0.35
_exptl_crystal_density_diffrn     1.640
_exptl_crystal_density_meas     ?
_exptl_crystal_density_method     'not measured'
_exptl_crystal_F_000     439
_exptl_absorpt_coefficient_mu     0.725
_exptl_absorpt_correction_type     multi-scan
_exptl_absorpt_process_details     '(SADABS; Sheldrick, 1996)'
_exptl_absorpt_correction_T_min     0.7132
_exptl_absorpt_correction_T_max     0.7854
_exptl_special_details     ?
_diffrn_ambient_temperature     293(2)
_diffrn_radiation_type     MoK\a
_diffrn_radiation_wavelength     0.71073
_diffrn_radiation_source     'fine-focus sealed tube'
_diffrn_radiation_monochromator     graphite
_diffrn_measurement_device_type     'Bruker APEX CCD area-detector'
_diffrn_measurement_method     'phi and omega scans'
_diffrn_detector_area_resol_mean     ?
_diffrn_reflns_number     4702
_diffrn_reflns_av_R_equivalents     0.0258
_diffrn_reflns_av_sigmaI/netI     0.0242
_diffrn_reflns_theta_min     1.87
_diffrn_reflns_theta_max     24.99
_diffrn_reflns_theta_full     24.99
_diffrn_measured_fraction_theta_max     0.967
_diffrn_measured_fraction_theta_full     0.967
_diffrn_reflns_limit_h_min     -10
_diffrn_reflns_limit_h_max     10
_diffrn_reflns_limit_k_min     -11
_diffrn_reflns_limit_k_max     11
_diffrn_reflns_limit_l_min     -13
_diffrn_reflns_limit_l_max     13
_diffrn_standards_number     ?
_diffrn_standards_interval_count     ?
_diffrn_standards_interval_time     ?
_diffrn_standards_decay_%     ?
_refine_special_details
;
Refinement of <i>F</i>^2^ against ALL reflections. The weighted <i>R</i>-factor
<i>wR</i> and goodness of fit <i>S</i> are based on <i>F</i>^2^, conventional
<i>R</i>-factors <i>R</i> are based on <i>F</i>, with <i>F</i> set to zero for
negative <i>F</i>^2^. The threshold expression of <i>F</i>^2^ >
\s(<i>F</i>^2^) is used only for calculating <i>R</i>-factors(gt) <i>etc</i>.
and is not relevant to the choice of reflections for refinement.
<i>R</i>-factors based on <i>F</i>^2^ are statistically about twice as large
as those based on <i>F</i>, and <i>R</i>- factors based on ALL data will be
even larger.
;
_reflns_number_total     2935
_reflns_number_gt     2766
_reflns_threshold_expression     I>2sigma(I)
_refine_ls_structure_factor_coef     Fsqd
_refine_ls_matrix_type     full
_refine_ls_R_factor_all     0.0415
_refine_ls_R_factor_gt     0.0391
_refine_ls_wR_factor_gt     0.1328
_refine_ls_wR_factor_ref     0.1357
_refine_ls_goodness_of_fit_ref     1.000
_refine_ls_restrained_S_all     1.000
_refine_ls_number_reflns     2935
_refine_ls_number_parameters     269
_refine_ls_number_restraints     0
_refine_ls_hydrogen_treatment     constr
_refine_ls_weighting_scheme     calc
_refine_ls_weighting_details
                 'calc w=1/[\s^2^(Fo^2^)+(0.1240P)^2^] where P=(Fo^2^+2Fc^2^)/3'
_atom_sites_solution_hydrogens     geom
_atom_sites_solution_primary     direct
_atom_sites_solution_secondary     difmap
_refine_ls_shift/su_max     0.010
_refine_ls_shift/su_mean     0.001
_refine_diff_density_max     0.429
_refine_diff_density_min     -0.335
_refine_ls_extinction_method     none
_refine_ls_extinction_coef     ?
loop_
    _atom_type_symbol
    _atom_type_description
    _atom_type_scat_dispersion_real
    _atom_type_scat_dispersion_imag
    _atom_type_scat_source
    'C' 'C' 0.0033 0.0016
                         'International Tables Vol C Tables 4.2.6.8 and 6.1.1.4'
    'H' 'H' 0.0000 0.0000
                         'International Tables Vol C Tables 4.2.6.8 and 6.1.1.4'
    'N' 'N' 0.0061 0.0033
                         'International Tables Vol C Tables 4.2.6.8 and 6.1.1.4'
    'O' 'O' 0.0106 0.0060
                         'International Tables Vol C Tables 4.2.6.8 and 6.1.1.4'
    'F' 'F' 0.0171 0.0103
                         'International Tables Vol C Tables 4.2.6.8 and 6.1.1.4'
    'Cu' 'Cu' 0.3201 1.2651
                         'International Tables Vol C Tables 4.2.6.8 and 6.1.1.4'
_computing_data_collection     'SMART (Bruker, 2001)'
_computing_cell_refinement     'SAINT (Bruker, 2001)'
_computing_data_reduction     'SAINT (Bruker, 2001)'
_computing_structure_solution     'SHELXS97 (Sheldrick, 2008)'
_computing_structure_refinement     'SHELXL97 (Sheldrick, 2008)'
_computing_molecular_graphics     'SHELXTL-Plus (Sheldrick, 2008)'
_computing_publication_material     'SHELXL97 (Sheldrick, 2008)'
loop_
    _atom_site_type_symbol
    _atom_site_label
    _atom_site_fract_x
    _atom_site_fract_y
    _atom_site_fract_z
    _atom_site_U_iso_or_equiv
    _atom_site_thermal_displace_type
    _atom_site_calc_flag
    _atom_site_refinement_flags
    _atom_site_occupancy
    _atom_site_disorder_assembly
    _atom_site_disorder_group
    Cu Cu1 0.00000 0.00000 0.00000 0.0353(2) Uani d S 1.000 . .
    F F1 -0.35238(18) 0.05781(15) 0.56641(12) 0.0421(4) Uani d . 1.000 . .
    O O1 0.0564(2) -0.19893(19) -0.03746(15) 0.0468(5) Uani d . 1.000 . .
    O O2 0.13735(19) -0.44723(18) 0.00732(14) 0.0393(5) Uani d . 1.000 . .
    O O3 -0.12571(19) -0.03396(17) 0.14953(13) 0.0363(5) Uani d . 1.000 . .
    O O4 0.471(2) -0.314(4) 0.2079(17) 0.121(5) Uani d P 0.51(6) A 1
    O O5 0.2223(3) -0.2423(4) 0.2922(2) 0.1016(12) Uani d . 1.000 A .
    O O6 0.2794(3) -0.1278(3) 0.1173(2) 0.0720(8) Uani d . 1.000 A .
    N N1 -0.14125(19) -0.43566(19) 0.32933(15) 0.0255(5) Uani d . 1.000 . .
    N N2 -0.3720(2) -0.2050(2) 0.69774(16) 0.0292(5) Uani d . 1.000 . .
    N N3 -0.4207(3) -0.2834(2) 0.95656(17) 0.0443(6) Uani d . 1.000 . .
    N N4 0.3188(3) -0.2350(3) 0.20525(19) 0.0497(8) Uani d . 1.000 . .
    C C1 0.0559(2) -0.3170(2) 0.03294(18) 0.0302(6) Uani d . 1.000 . .
    C C2 -0.0471(2) -0.3005(2) 0.15213(18) 0.0267(6) Uani d . 1.000 . .
    C C3 -0.1197(2) -0.1630(2) 0.20359(18) 0.0276(6) Uani d . 1.000 . .
    C C4 -0.1884(2) -0.1755(2) 0.32806(17) 0.0264(6) Uani d . 1.000 . .
    C C5 -0.2417(3) -0.0520(2) 0.39143(19) 0.0315(6) Uani d . 1.000 . .
    C C6 -0.2984(3) -0.0651(2) 0.51032(19) 0.0304(6) Uani d . 1.000 . .
    C C7 -0.3090(2) -0.2001(2) 0.57654(18) 0.0271(6) Uani d . 1.000 . .
    C C8 -0.2596(2) -0.3220(2) 0.51328(17) 0.0267(5) Uani d . 1.000 . .
    C C9 -0.1994(2) -0.3108(2) 0.39076(17) 0.0237(5) Uani d . 1.000 . .
    C C10 -0.0668(2) -0.4268(2) 0.21705(17) 0.0271(6) Uani d . 1.000 . .
    C C11 -0.1454(2) -0.5794(2) 0.39316(18) 0.0283(6) Uani d . 1.000 . .
    C C12 -0.1739(3) -0.6783(3) 0.3222(2) 0.0432(8) Uani d . 1.000 . .
    C C13 -0.3071(3) -0.5953(3) 0.4123(2) 0.0376(7) Uani d . 1.000 . .
    C C14 -0.4089(3) -0.3377(3) 0.75118(19) 0.0328(7) Uani d . 1.000 . .
    C C15 -0.5121(3) -0.3117(3) 0.8697(2) 0.0410(7) Uani d . 1.000 . .
    C C16 -0.3878(3) -0.1462(3) 0.9029(2) 0.0420(7) Uani d . 1.000 . .
    C C17 -0.2872(3) -0.1690(3) 0.78328(19) 0.0347(6) Uani d . 1.000 . .
    O O4A 0.449(3) -0.3490(11) 0.1929(13) 0.089(5) Uani d P 0.49(6) A 2
    H H3B -0.48200 -0.26860 1.02760 0.0530 Uiso c R 1.000 . .
    H H5A -0.23800 0.03950 0.35130 0.0380 Uiso c R 1.000 . .
    H H3A -0.32310 -0.36560 0.97240 0.0530 Uiso c R 1.000 . .
    H H10A -0.02510 -0.51320 0.18030 0.0330 Uiso c R 1.000 . .
    H H11A -0.06810 -0.63430 0.45940 0.0340 Uiso c R 1.000 . .
    H H12A -0.11320 -0.78830 0.34430 0.0520 Uiso c R 1.000 . .
    H H12B -0.19280 -0.64120 0.23560 0.0520 Uiso c R 1.000 . .
    H H13A -0.40620 -0.50830 0.37990 0.0450 Uiso c R 1.000 . .
    H H13B -0.32660 -0.65540 0.48860 0.0450 Uiso c R 1.000 . .
    H H14A -0.30510 -0.42850 0.76610 0.0390 Uiso c R 1.000 . .
    H H14B -0.46950 -0.35400 0.69400 0.0390 Uiso c R 1.000 . .
    H H15A -0.61880 -0.22440 0.85430 0.0490 Uiso c R 1.000 . .
    H H15B -0.53360 -0.40080 0.90530 0.0490 Uiso c R 1.000 . .
    H H16A -0.32700 -0.12930 0.95960 0.0500 Uiso c R 1.000 . .
    H H16B -0.49310 -0.05670 0.88960 0.0500 Uiso c R 1.000 . .
    H H17A -0.27240 -0.07680 0.74670 0.0420 Uiso c R 1.000 . .
    H H17B -0.17730 -0.25190 0.79800 0.0420 Uiso c R 1.000 . .
    H H8A -0.26680 -0.41200 0.55330 0.0320 Uiso c R 1.000 . .
loop_
    _atom_site_aniso_label
    _atom_site_aniso_U_11
    _atom_site_aniso_U_22
    _atom_site_aniso_U_33
    _atom_site_aniso_U_12
    _atom_site_aniso_U_13
    _atom_site_aniso_U_23
    Cu1 0.0494(3) 0.0258(3) 0.0272(3) -0.0183(2) 0.0170(2) -0.0044(2)
    F1 0.0648(8) 0.0285(7) 0.0343(7) -0.0209(6) 0.0109(6) -0.0136(5)
    O1 0.0742(11) 0.0322(9) 0.0315(8) -0.0263(9) 0.0212(8) -0.0074(7)
    O2 0.0513(9) 0.0299(8) 0.0326(8) -0.0148(7) 0.0116(7) -0.0113(6)
    O3 0.0487(8) 0.0213(8) 0.0304(8) -0.0131(7) 0.0152(6) -0.0018(6)
    O4 0.064(5) 0.163(13) 0.055(4) 0.015(7) 0.000(3) 0.005(8)
    O5 0.0879(17) 0.178(3) 0.0495(13) -0.0775(19) 0.0127(12) -0.0038(16)
    O6 0.0717(13) 0.0698(15) 0.0623(13) -0.0261(12) 0.0013(11) 0.0021(11)
    N1 0.0326(8) 0.0233(9) 0.0226(8) -0.0148(7) 0.0013(6) -0.0028(6)
    N2 0.0388(9) 0.0288(9) 0.0221(8) -0.0178(8) 0.0051(7) -0.0053(7)
    N3 0.0597(12) 0.0404(11) 0.0237(9) -0.0153(10) 0.0072(8) -0.0059(8)
    N4 0.0666(14) 0.0604(16) 0.0317(11) -0.0352(13) -0.0028(10) -0.0082(10)
    C1 0.0362(10) 0.0317(11) 0.0246(10) -0.0165(9) 0.0020(8) -0.0059(8)
    C2 0.0314(9) 0.0259(10) 0.0228(10) -0.0133(8) 0.0009(7) -0.0029(7)
    C3 0.0300(9) 0.0243(10) 0.0260(10) -0.0110(8) 0.0014(8) -0.0018(8)
    C4 0.0304(9) 0.0223(10) 0.0250(10) -0.0116(8) 0.0017(8) -0.0019(8)
    C5 0.0417(10) 0.0237(10) 0.0302(10) -0.0177(9) 0.0027(8) -0.0008(8)
    C6 0.0389(10) 0.0258(11) 0.0279(10) -0.0148(9) 0.0029(8) -0.0077(8)
    C7 0.0286(9) 0.0301(11) 0.0237(10) -0.0137(9) 0.0020(7) -0.0059(8)
    C8 0.0327(9) 0.0270(10) 0.0220(9) -0.0160(9) -0.0004(7) -0.0004(7)
    C9 0.0268(9) 0.0224(10) 0.0228(9) -0.0119(8) -0.0009(7) -0.0028(7)
    C10 0.0311(9) 0.0258(10) 0.0247(10) -0.0123(8) 0.0022(8) -0.0064(8)
    C11 0.0353(10) 0.0239(11) 0.0279(10) -0.0156(9) 0.0010(8) -0.0038(8)
    C12 0.0637(14) 0.0417(13) 0.0394(12) -0.0367(12) 0.0117(11) -0.0148(10)
    C13 0.0439(12) 0.0423(13) 0.0343(11) -0.0290(11) 0.0060(9) -0.0033(9)
    C14 0.0410(11) 0.0338(12) 0.0267(11) -0.0208(10) 0.0035(8) -0.0036(9)
    C15 0.0488(12) 0.0411(13) 0.0314(11) -0.0231(11) 0.0090(10) -0.0006(9)
    C16 0.0591(13) 0.0348(12) 0.0294(11) -0.0160(11) 0.0017(10) -0.0107(9)
    C17 0.0457(11) 0.0331(11) 0.0279(10) -0.0177(10) 0.0016(9) -0.0101(8)
    O4A 0.132(11) 0.040(7) 0.050(5) -0.006(4) 0.011(5) 0.004(3)
_geom_special_details
;
Bond distances, angles <i>etc</i>. have been calculated using the rounded
fractional coordinates. All su's are estimated from the variances of the
(full) variance-covariance matrix. The cell e.s.d.'s are taken into account in
the estimation of distances, angles and torsion angles
;
loop_
    _geom_bond_atom_site_label_1
    _geom_bond_atom_site_label_2
    _geom_bond_site_symmetry_1
    _geom_bond_site_symmetry_2
    _geom_bond_distance
    _geom_bond_publ_flag
    Cu1 O1 . . 1.9267(18) no
    Cu1 O3 . . 1.9293(16) no
    Cu1 O6 . . 2.637(3) no
    Cu1 O1 . 2_555 1.9267(18) no
    Cu1 O3 . 2_555 1.9293(16) no
    Cu1 O6 . 2_555 2.637(3) no
    F1 C6 . . 1.352(2) no
    O1 C1 . . 1.260(3) no
    O2 C1 . . 1.243(2) no
    O3 C3 . . 1.268(2) no
    O4 N4 . . 1.23(3) no
    O4A N4 . . 1.229(17) no
    O5 N4 . . 1.216(4) no
    O6 N4 . . 1.239(3) no
    N1 C9 . . 1.402(3) no
    N1 C11 . . 1.458(3) no
    N1 C10 . . 1.339(3) no
    N2 C7 . . 1.392(3) no
    N2 C14 . . 1.470(3) no
    N2 C17 . . 1.480(3) no
    N3 C15 . . 1.489(4) no
    N3 C16 . . 1.492(3) no
    N3 H3A . . 0.9000 no
    N3 H3B . . 0.9000 no
    C1 C2 . . 1.505(3) no
    C2 C10 . . 1.370(3) no
    C2 C3 . . 1.433(3) no
    C3 C4 . . 1.443(3) no
    C4 C5 . . 1.408(3) no
    C4 C9 . . 1.406(3) no
    C5 C6 . . 1.355(3) no
    C6 C7 . . 1.413(3) no
    C7 C8 . . 1.399(3) no
    C8 C9 . . 1.399(3) no
    C11 C13 . . 1.495(4) no
    C11 C12 . . 1.500(3) no
    C12 C13 . . 1.504(4) no
    C14 C15 . . 1.505(3) no
    C16 C17 . . 1.503(3) no
    C5 H5A . . 0.9300 no
    C8 H8A . . 0.9300 no
    C10 H10A . . 0.9300 no
    C11 H11A . . 0.9800 no
    C12 H12A . . 0.9700 no
    C12 H12B . . 0.9700 no
    C13 H13A . . 0.9700 no
    C13 H13B . . 0.9700 no
    C14 H14A . . 0.9700 no
    C14 H14B . . 0.9700 no
    C15 H15A . . 0.9700 no
    C15 H15B . . 0.9700 no
    C16 H16A . . 0.9700 no
    C16 H16B . . 0.9700 no
    C17 H17A . . 0.9700 no
    C17 H17B . . 0.9700 no
loop_
    _geom_angle_atom_site_label_1
    _geom_angle_atom_site_label_2
    _geom_angle_atom_site_label_3
    _geom_angle_site_symmetry_1
    _geom_angle_site_symmetry_2
    _geom_angle_site_symmetry_3
    _geom_angle
    _geom_angle_publ_flag
    O1 Cu1 O3 . . . 93.27(8) no
    O1 Cu1 O6 . . . 86.89(9) no
    O1 Cu1 O1 . . 2_555 180.00 no
    O1 Cu1 O3 . . 2_555 86.74(8) no
    O1 Cu1 O6 . . 2_555 93.11(9) no
    O3 Cu1 O6 . . . 90.88(8) no
    O1 Cu1 O3 2_555 . . 86.74(8) no
    O3 Cu1 O3 . . 2_555 180.00 no
    O3 Cu1 O6 . . 2_555 89.12(8) no
    O1 Cu1 O6 2_555 . . 93.11(9) no
    O3 Cu1 O6 2_555 . . 89.12(8) no
    O6 Cu1 O6 . . 2_555 180.00 no
    O1 Cu1 O3 2_555 . 2_555 93.27(8) no
    O1 Cu1 O6 2_555 . 2_555 86.89(9) no
    O3 Cu1 O6 2_555 . 2_555 90.88(8) no
    Cu1 O1 C1 . . . 129.10(15) no
    Cu1 O3 C3 . . . 125.15(14) no
    Cu1 O6 N4 . . . 127.7(2) no
    C9 N1 C10 . . . 119.56(17) no
    C9 N1 C11 . . . 119.69(16) no
    C10 N1 C11 . . . 120.40(16) no
    C7 N2 C14 . . . 115.73(17) no
    C7 N2 C17 . . . 116.41(19) no
    C14 N2 C17 . . . 112.28(18) no
    C15 N3 C16 . . . 110.14(18) no
    O4 N4 O5 . . . 122.7(10) no
    O4 N4 O6 . . . 113.2(11) no
    O5 N4 O6 . . . 122.6(3) no
    O4A N4 O5 . . . 118.8(8) no
    O4A N4 O6 . . . 117.4(7) no
    C15 N3 H3B . . . 110.00 no
    C16 N3 H3A . . . 110.00 no
    C15 N3 H3A . . . 110.00 no
    H3A N3 H3B . . . 108.00 no
    C16 N3 H3B . . . 110.00 no
    O1 C1 C2 . . . 119.11(17) no
    O1 C1 O2 . . . 122.29(19) no
    O2 C1 C2 . . . 118.60(17) no
    C3 C2 C10 . . . 118.39(18) no
    C1 C2 C3 . . . 123.98(17) no
    C1 C2 C10 . . . 117.58(17) no
    C2 C3 C4 . . . 116.32(17) no
    O3 C3 C2 . . . 125.45(18) no
    O3 C3 C4 . . . 118.23(17) no
    C3 C4 C9 . . . 121.71(17) no
    C3 C4 C5 . . . 120.11(18) no
    C5 C4 C9 . . . 118.15(18) no
    C4 C5 C6 . . . 120.65(19) no
    F1 C6 C5 . . . 118.54(18) no
    C5 C6 C7 . . . 122.64(18) no
    F1 C6 C7 . . . 118.78(18) no
    N2 C7 C8 . . . 123.21(18) no
    N2 C7 C6 . . . 119.81(17) no
    C6 C7 C8 . . . 116.94(18) no
    C7 C8 C9 . . . 121.13(17) no
    N1 C9 C4 . . . 118.31(17) no
    C4 C9 C8 . . . 120.46(17) no
    N1 C9 C8 . . . 121.16(17) no
    N1 C10 C2 . . . 125.14(18) no
    N1 C11 C13 . . . 119.88(18) no
    N1 C11 C12 . . . 119.26(17) no
    C12 C11 C13 . . . 60.31(16) no
    C11 C12 C13 . . . 59.67(17) no
    C11 C13 C12 . . . 60.02(17) no
    N2 C14 C15 . . . 110.3(2) no
    N3 C15 C14 . . . 109.6(2) no
    N3 C16 C17 . . . 110.1(2) no
    N2 C17 C16 . . . 110.8(2) no
    C4 C5 H5A . . . 120.00 no
    C6 C5 H5A . . . 120.00 no
    C7 C8 H8A . . . 119.00 no
    C9 C8 H8A . . . 119.00 no
    N1 C10 H10A . . . 117.00 no
    C2 C10 H10A . . . 117.00 no
    N1 C11 H11A . . . 115.00 no
    C12 C11 H11A . . . 115.00 no
    C13 C11 H11A . . . 115.00 no
    C11 C12 H12A . . . 118.00 no
    C11 C12 H12B . . . 118.00 no
    C13 C12 H12A . . . 118.00 no
    C13 C12 H12B . . . 118.00 no
    H12A C12 H12B . . . 115.00 no
    C11 C13 H13A . . . 118.00 no
    C11 C13 H13B . . . 118.00 no
    C12 C13 H13A . . . 118.00 no
    C12 C13 H13B . . . 118.00 no
    H13A C13 H13B . . . 115.00 no
    N2 C14 H14A . . . 110.00 no
    N2 C14 H14B . . . 110.00 no
    C15 C14 H14A . . . 110.00 no
    C15 C14 H14B . . . 110.00 no
    H14A C14 H14B . . . 108.00 no
    N3 C15 H15A . . . 110.00 no
    N3 C15 H15B . . . 110.00 no
    C14 C15 H15A . . . 110.00 no
    C14 C15 H15B . . . 110.00 no
    H15A C15 H15B . . . 108.00 no
    N3 C16 H16A . . . 110.00 no
    N3 C16 H16B . . . 110.00 no
    C17 C16 H16A . . . 110.00 no
    C17 C16 H16B . . . 110.00 no
    H16A C16 H16B . . . 108.00 no
    N2 C17 H17A . . . 110.00 no
    N2 C17 H17B . . . 110.00 no
    C16 C17 H17A . . . 109.00 no
    C16 C17 H17B . . . 110.00 no
    H17A C17 H17B . . . 108.00 no
loop_
    _geom_torsion_atom_site_label_1
    _geom_torsion_atom_site_label_2
    _geom_torsion_atom_site_label_3
    _geom_torsion_atom_site_label_4
    _geom_torsion_site_symmetry_1
    _geom_torsion_site_symmetry_2
    _geom_torsion_site_symmetry_3
    _geom_torsion_site_symmetry_4
    _geom_torsion
    _geom_torsion_publ_flag
    O3 Cu1 O1 C1 . . . . -20.0(2) no
    O6 Cu1 O1 C1 . . . . 70.7(2) no
    O3 Cu1 O1 C1 2_555 . . . 160.0(2) no
    O6 Cu1 O1 C1 2_555 . . . -109.3(2) no
    O1 Cu1 O3 C3 . . . . 15.06(19) no
    O6 Cu1 O3 C3 . . . . -71.87(18) no
    O1 Cu1 O3 C3 2_555 . . . -164.94(19) no
    O6 Cu1 O3 C3 2_555 . . . 108.13(18) no
    O1 Cu1 O6 N4 . . . . -59.5(2) no
    O3 Cu1 O6 N4 . . . . 33.7(2) no
    O1 Cu1 O6 N4 2_555 . . . 120.5(2) no
    O3 Cu1 O6 N4 2_555 . . . -146.3(2) no
    Cu1 O1 C1 O2 . . . . -159.28(17) no
    Cu1 O1 C1 C2 . . . . 20.9(3) no
    Cu1 O3 C3 C2 . . . . -13.6(3) no
    Cu1 O3 C3 C4 . . . . 165.31(14) no
    Cu1 O6 N4 O4 . . . . 149.8(15) no
    Cu1 O6 N4 O5 . . . . -44.3(4) no
    C10 N1 C9 C4 . . . . 4.7(3) no
    C10 N1 C9 C8 . . . . -172.32(19) no
    C11 N1 C9 C4 . . . . 177.84(18) no
    C11 N1 C9 C8 . . . . 0.9(3) no
    C9 N1 C10 C2 . . . . -2.8(3) no
    C11 N1 C10 C2 . . . . -175.92(19) no
    C9 N1 C11 C12 . . . . 147.5(2) no
    C9 N1 C11 C13 . . . . 76.9(2) no
    C10 N1 C11 C12 . . . . -39.4(3) no
    C10 N1 C11 C13 . . . . -110.0(2) no
    C14 N2 C7 C6 . . . . 168.5(2) no
    C14 N2 C7 C8 . . . . -9.2(3) no
    C17 N2 C7 C6 . . . . -56.3(3) no
    C17 N2 C7 C8 . . . . 126.0(2) no
    C7 N2 C14 C15 . . . . -166.8(2) no
    C17 N2 C14 C15 . . . . 56.3(3) no
    C7 N2 C17 C16 . . . . 168.18(19) no
    C14 N2 C17 C16 . . . . -55.2(3) no
    C16 N3 C15 C14 . . . . 59.7(3) no
    C15 N3 C16 C17 . . . . -58.6(3) no
    O1 C1 C2 C3 . . . . -12.9(3) no
    O1 C1 C2 C10 . . . . 169.7(2) no
    O2 C1 C2 C3 . . . . 167.3(2) no
    O2 C1 C2 C10 . . . . -10.1(3) no
    C1 C2 C3 O3 . . . . 9.7(3) no
    C1 C2 C3 C4 . . . . -169.18(18) no
    C10 C2 C3 O3 . . . . -172.9(2) no
    C10 C2 C3 C4 . . . . 8.3(3) no
    C1 C2 C10 N1 . . . . 173.62(19) no
    C3 C2 C10 N1 . . . . -4.0(3) no
    O3 C3 C4 C5 . . . . -7.5(3) no
    O3 C3 C4 C9 . . . . 174.55(19) no
    C2 C3 C4 C5 . . . . 171.5(2) no
    C2 C3 C4 C9 . . . . -6.5(3) no
    C3 C4 C5 C6 . . . . -176.6(2) no
    C9 C4 C5 C6 . . . . 1.4(4) no
    C3 C4 C9 N1 . . . . 0.1(3) no
    C3 C4 C9 C8 . . . . 177.10(19) no
    C5 C4 C9 N1 . . . . -177.9(2) no
    C5 C4 C9 C8 . . . . -0.9(3) no
    C4 C5 C6 F1 . . . . -178.3(2) no
    C4 C5 C6 C7 . . . . -0.6(4) no
    F1 C6 C7 N2 . . . . -0.9(3) no
    F1 C6 C7 C8 . . . . 176.9(2) no
    C5 C6 C7 N2 . . . . -178.5(2) no
    C5 C6 C7 C8 . . . . -0.7(4) no
    N2 C7 C8 C9 . . . . 178.99(19) no
    C6 C7 C8 C9 . . . . 1.3(3) no
    C7 C8 C9 N1 . . . . 176.45(19) no
    C7 C8 C9 C4 . . . . -0.5(3) no
    N1 C11 C12 C13 . . . . -109.8(2) no
    N1 C11 C13 C12 . . . . 108.7(2) no
    N2 C14 C15 N3 . . . . -58.1(3) no
    N3 C16 C17 N2 . . . . 55.6(3) no
loop_
    _geom_hbond_atom_site_label_D
    _geom_hbond_atom_site_label_H
    _geom_hbond_atom_site_label_A
    _geom_hbond_site_symmetry_A
    _geom_hbond_distance_DH
    _geom_hbond_distance_HA
    _geom_hbond_distance_DA
    _geom_hbond_angle_DHA
    _geom_hbond_publ_flag
    N3 H3A O2 2_546 0.90 1.86 2.749(3) 170 yes
    N3 H3B O4 1_456 0.90 2.00 2.838(19) 155 yes
    N3 H3B O6 1_456 0.90 2.21 2.995(3) 146 yes
    C13 H13A O4 1_455 0.97 2.40 3.25(3) 147 yes
    C13 H13B O5 2_546 0.97 2.58 3.382(3) 140 yes
    C15 H15A O3 2_456 0.97 2.57 3.514(3) 165 yes
    C17 H17A F1 . 0.97 2.18 2.857(3) 125 yes
data_global
_journal_date_recd_electronic     2012-02-19
_journal_date_accepted     2012-02-21
_journal_name_full     'Acta Crystallographica, Section E'
_journal_year     2012
_journal_volume     68
_journal_issue      3
_journal_page_first     m341
_journal_page_last     m342
_journal_paper_category     QM
_journal_paper_doi     10.1107/S1600536812007830
_journal_coeditor_code     SU2380
_publ_contact_author_name     'Juan Yang'
_publ_contact_author_address
;
College of Chemistry and Chemical Engineering
Southwest University,
Chongqing 400715
People's Republic of China
;
_publ_contact_author_email     yangjuanai2008@126.com
_publ_contact_author_fax     '?+86-23-68367675'
_publ_contact_author_phone     '?+86-23-68362360'
_publ_section_title
;\
Bis[1-cyclopropyl-6-fluoro-4-oxo-7-(1-piperazin-4-ium-1-yl)-1,4-\
dihydroquinoline-3-carboxylate-\k^2^<i>O</i>^3^,<i>O</i>^4^]bis(nitrato-\
\k<i>O</i>)copper(II)
;
loop_
    _publ_author_name
    _publ_author_footnote
    _publ_author_address
    'Yang, Juan' .
;
College of Chemistry and Chemical Engineering
Southwest University
Chongqing 400715
People's Republic of China
;
    'Yan, Shi-Wei' .
;
College of Chemistry and Chemical Engineering
Southwest University
Chongqing 400715
People's Republic of China
;
    'Ye, Zhong-Li' .
;
College of Chemistry and Chemical Engineering
Southwest University
Chongqing 400715
People's Republic of China
;
    'Xin, Guang-Hua' .
;
College of Chemistry and Chemical Engineering
Southwest University
Chongqing 400715
People's Republic of China
;
    'Chang, Suo-Cheng' .
;
College of Chemistry and Chemical Engineering
Southwest University
Chongqing 400715
People's Republic of China
;
