# Supplementary material for: Bis[1-cyclo­propyl-6-fluoro-4-oxo-7-(1-piperazin-4-ium-1-yl)-1,4-dihydro­quinoline-3-carboxyl­ate-κ2 O 3,O 4]bis­(nitrato-κO)copper(II)
Source: Acta Crystallogr Sect E Struct Rep Online. 2012 Feb 29;68(Pt 3):m341–2. doi: 10.1107/S1600536812007830 (PMC3297282; doi:10.1107/S1600536812007830)
Supplement: Supplementary file 2 [file e-68-0m341-Isup2.hkl]

# 
# h,k,l, Fc-squared, Fo-squared, sigma(Fo-squared) and status flag 
# 
data_I
_shelx_title ' HY8C in P-1' 
_shelx_refln_list_code          4 
_shelx_F_calc_maximum      211.73 
_exptl_crystal_F_000       439.00 
_reflns_d_resolution_high  0.8410 
 
loop_ 
 _symmetry_equiv_pos_as_xyz 
 'x, y, z' 
 '-x, -y, -z' 
 
_cell_length_a     8.8921 
_cell_length_b     9.8626 
_cell_length_c    11.1856 
_cell_angle_alpha  77.623 
_cell_angle_beta   81.948 
_cell_angle_gamma  64.154 
 
_shelx_F_squared_multiplier     1.000 
 
loop_ 
 _refln_index_h 
 _refln_index_k 
 _refln_index_l 
 _refln_F_squared_calc 
 _refln_F_squared_meas 
 _refln_F_squared_sigma 
 _refln_observed_status 
   1   0   0      843.79      741.86     60.05 o 
   2   0   0      495.68      565.76      4.81 o 
   3   0   0      461.44      438.52     11.59 o 
   4   0   0        3.46        2.40      0.37 o 
   5   0   0        4.53        4.25      0.52 o 
   6   0   0      166.22      159.24     12.33 o 
   7   0   0      142.82      148.46     13.07 o 
   8   0   0       10.41       12.58      1.23 o 
   9   0   0        7.93        7.61      0.86 o 
  -8   1   0      134.88      127.99      1.48 o 
  -7   1   0        7.97        7.15      0.99 o 
  -6   1   0      101.90      102.27      2.22 o 
  -5   1   0       45.67       40.69      0.74 o 
  -4   1   0       82.14       74.08      0.41 o 
  -3   1   0     2905.77     2898.10      2.22 o 
  -2   1   0      734.80      701.59      9.12 o 
   0   1   0      518.99      331.22     33.78 o 
   1   1   0      396.84      384.85      2.84 o 
   2   1   0       78.12       68.75      2.22 o 
   3   1   0     2499.85     2590.48     47.72 o 
   4   1   0     1051.98     1095.62     22.19 o 
   5   1   0      218.91      230.46     12.21 o 
   6   1   0       34.02       29.20      1.11 o 
   7   1   0      177.10      178.28      7.64 o 
   8   1   0       21.94       21.76      1.11 o 
   9   1   0      127.97      126.51      6.66 o 
  -8   2   0      109.35      102.09      1.48 o 
  -7   2   0      194.96      190.87      1.73 o 
  -6   2   0        1.04        2.71      0.99 o 
  -5   2   0       78.52       69.54      0.99 o 
  -4   2   0       53.48       52.03      1.97 o 
  -3   2   0      131.88       91.00      0.74 o 
  -2   2   0      388.11      341.30      0.49 o 
  -1   2   0     4973.67     5594.98      2.71 o 
   0   2   0      928.61     1003.37      7.77 o 
   1   2   0      627.24      618.03     14.92 o 
   2   2   0       18.56       14.95      0.37 o 
   3   2   0       77.67       67.21      0.62 o 
   4   2   0       13.19        6.50      0.49 o 
   5   2   0      306.25      327.99     10.36 o 
   6   2   0      941.29     1004.20     37.24 o 
   7   2   0      250.37      230.16      8.01 o 
   8   2   0      252.72      262.74      8.51 o 
   9   2   0       72.96       72.08      1.39 o 
  10   2   0        2.12        4.08      1.12 o 
  -8   3   0        1.19        0.25      1.73 o 
  -7   3   0        0.47        0.99      1.23 o 
  -6   3   0        6.35        6.90      1.23 o 
  -5   3   0      421.12      405.42      1.73 o 
  -4   3   0      754.00      735.87      1.97 o 
  -3   3   0        1.95        2.71      0.99 o 
  -2   3   0     2695.84     3058.15      2.96 o 
  -1   3   0        7.90        6.90      0.49 o 
   0   3   0     1509.32     1510.52     22.44 o 
   1   3   0       61.43       65.84      0.35 o 
   2   3   0      316.34      290.33      4.69 o 
   3   3   0       35.70       29.59      0.49 o 
   4   3   0      875.60      914.71     32.68 o 
   5   3   0       61.79       50.77      0.86 o 
   6   3   0       59.44       61.63     16.77 o 
   7   3   0       39.15       36.43      3.08 o 
   8   3   0       72.93       76.69      2.71 o 
   9   3   0       16.72       21.86      0.95 o 
  10   3   0        0.23       -0.30      1.23 o 
  -7   4   0        1.20        0.74      2.71 o 
  -6   4   0       20.13       20.96      2.22 o 
  -5   4   0      257.32      309.24      2.71 o 
  -4   4   0       23.83       25.65      2.47 o 
  -3   4   0       40.90       40.44      1.23 o 
  -2   4   0     1072.44     1153.62      2.22 o 
  -1   4   0      768.14      781.99      1.48 o 
   0   4   0      284.56      302.83      0.99 o 
   1   4   0      656.57      630.87     18.50 o 
   2   4   0       73.49       46.41      1.48 o 
   3   4   0      710.49      704.25     17.51 o 
   4   4   0      305.34      296.01      4.07 o 
   5   4   0       13.43        5.82      0.52 o 
   6   4   0      453.56      418.75     12.21 o 
   7   4   0       85.29       91.08      2.71 o 
   8   4   0        5.04        3.43      1.08 o 
   9   4   0      101.64      102.22      4.56 o 
  10   4   0       26.45       24.41      1.23 o 
  -6   5   0       39.54       39.70      4.69 o 
  -5   5   0       64.71       69.54      7.15 o 
  -4   5   0        0.58        0.49      1.23 o 
  -3   5   0      174.24      205.92      1.48 o 
  -2   5   0      254.77      263.13      1.48 o 
  -1   5   0      357.81      337.60      2.22 o 
   0   5   0      576.20      531.50     15.17 o 
   1   5   0     2034.84     2168.17     37.48 o 
   2   5   0       43.31       44.71      3.45 o 
   3   5   0      661.09      639.51     31.32 o 
   4   5   0       67.57      110.23      2.84 o 
   5   5   0      212.76      251.29     12.45 o 
   6   5   0      650.29      620.87     52.90 o 
   7   5   0      127.11      126.11      3.95 o 
   8   5   0       32.16       32.32      0.87 o 
   9   5   0       64.83       63.97      1.32 o 
  10   5   0       54.19       52.03      3.70 o 
  -5   6   0       32.94       33.05      3.95 o 
  -4   6   0      105.88       94.94     13.56 o 
  -3   6   0        3.82        4.93      1.97 o 
  -2   6   0      356.75      416.76      1.97 o 
  -1   6   0      269.48      284.83      1.48 o 
   0   6   0      566.05      482.91      2.10 o 
   1   6   0      120.38      112.51      2.47 o 
   2   6   0      334.95      352.30     15.04 o 
   3   6   0      409.43      426.44     11.34 o 
   4   6   0      665.17      576.06     30.70 o 
   5   6   0      989.77     1034.26     37.36 o 
   6   6   0      363.31      369.24     27.37 o 
   7   6   0      130.23      128.48      7.77 o 
   8   6   0       20.34       20.97      1.23 o 
   9   6   0        6.90        9.12      1.48 o 
  10   6   0       93.95       93.52      2.22 o 
  -4   7   0        2.63        3.45      1.97 o 
  -3   7   0       93.66       97.16      6.66 o 
  -2   7   0      163.78      171.64      1.97 o 
  -1   7   0     1542.89     1713.91      3.45 o 
   0   7   0      303.33      316.14     20.59 o 
   1   7   0       40.72       30.43      0.77 o 
   2   7   0      382.63      379.19     12.21 o 
   3   7   0       46.54       39.09      0.70 o 
   4   7   0       50.88       50.21      1.11 o 
   5   7   0       80.39       90.82      2.47 o 
   6   7   0      351.43      361.14      4.81 o 
   7   7   0      567.39      571.57     31.94 o 
   8   7   0       27.96       29.56      3.45 o 
   9   7   0       28.86       35.48      2.71 o 
  10   7   0       10.81       11.91      1.18 o 
  -3   8   0      176.06      199.26      2.47 o 
  -2   8   0      395.44      411.09      2.47 o 
  -1   8   0       36.50       33.29      1.73 o 
   0   8   0      678.10      665.80     42.91 o 
   1   8   0       54.70       49.47      1.36 o 
   2   8   0        4.73        3.83      0.87 o 
   3   8   0       46.45       39.04      2.96 o 
   4   8   0      339.40      325.41     14.30 o 
   5   8   0      100.93      115.03      4.93 o 
   6   8   0       23.26       27.87      1.23 o 
   7   8   0      117.34      112.27      4.56 o 
   8   8   0       75.57       82.47      3.82 o 
   9   8   0      147.67      146.87      9.12 o 
  -2   9   0      146.24      157.33      2.47 o 
  -1   9   0       41.90       48.58      1.97 o 
   0   9   0       61.28       66.83      1.73 o 
   1   9   0      303.31      314.23     14.06 o 
   2   9   0       73.53       69.81      3.70 o 
   3   9   0       28.00       20.67      2.59 o 
   4   9   0       88.04       87.14      6.29 o 
   5   9   0      208.87      195.17     13.69 o 
   6   9   0      156.07      139.66      4.44 o 
   7   9   0      108.86      113.73      1.97 o 
   8   9   0       28.79       26.38      3.45 o 
   9   9   0       17.52       22.47      4.93 o 
   0  10   0       15.27       21.21      3.70 o 
   1  10   0      141.64      139.26      9.62 o 
   2  10   0      181.19      177.05     11.84 o 
   3  10   0       71.34       69.14      6.41 o 
   4  10   0      257.69      271.25      9.62 o 
   5  10   0       74.22       62.46      4.44 o 
   6  10   0       14.89       11.88      3.08 o 
   7  10   0       61.69       73.03      4.81 o 
   8  10   0        1.54        0.71      1.56 o 
   2  11   0      156.04      162.62      8.75 o 
   3  11   0       11.56        9.80      1.30 o 
   4  11   0       49.52       50.74      1.85 o 
   5  11   0      234.71      247.53     13.56 o 
   6  11   0        7.82        4.69      1.22 o 
  -6 -11   1      103.34       94.37      4.93 o 
  -5 -11   1       26.82       23.44      4.56 o 
  -4 -11   1       32.32       30.33      1.73 o 
  -3 -11   1       58.67       45.93      1.73 o 
  -8 -10   1       15.89       17.45      3.08 o 
  -7 -10   1       81.21       74.51      2.84 o 
  -6 -10   1       34.13       29.70      3.58 o 
  -5 -10   1      264.09      294.45      1.97 o 
  -4 -10   1      138.97      155.27      9.00 o 
  -3 -10   1       69.20       57.90      2.10 o 
  -2 -10   1      161.94      145.31      6.66 o 
  -1 -10   1       39.28       49.59      3.70 o 
   0 -10   1       32.92       36.25      1.97 o 
  -9  -9   1       12.00        9.36      1.85 o 
  -8  -9   1        1.49       -0.06      1.34 o 
  -7  -9   1       20.96       17.64      1.05 o 
  -6  -9   1       24.98       18.52      1.05 o 
  -5  -9   1      129.92      112.74      6.17 o 
  -4  -9   1       84.69       80.64      1.48 o 
  -3  -9   1      197.11      201.09      3.95 o 
  -2  -9   1       53.22       49.42      2.22 o 
  -1  -9   1      114.30      115.89      3.58 o 
   0  -9   1       67.23       69.90      2.84 o 
   1  -9   1      158.31      167.69      2.22 o 
   2  -9   1       42.22       55.98      2.22 o 
  -9  -8   1       63.06       62.38      5.06 o 
  -8  -8   1        3.18        2.71      1.05 o 
  -7  -8   1      374.23      375.90     20.10 o 
  -6  -8   1      506.00      508.93     13.32 o 
  -5  -8   1      181.66      160.35      9.37 o 
  -4  -8   1       56.69       55.24      1.48 o 
  -3  -8   1      120.75      138.79      5.18 o 
  -2  -8   1       28.95       26.68      2.10 o 
  -1  -8   1       50.54       57.22      1.05 o 
   0  -8   1      103.74      109.33      6.78 o 
   1  -8   1        5.27        7.89      1.73 o 
   2  -8   1      288.95      307.52      2.22 o 
   3  -8   1      153.32      182.49      2.47 o 
 -10  -7   1       28.12       33.47      2.10 o 
  -9  -7   1        3.74        5.03      1.36 o 
  -8  -7   1       65.51       58.01      4.19 o 
  -7  -7   1       78.86       76.20      1.48 o 
  -6  -7   1       71.91       96.67      1.23 o 
  -5  -7   1      702.21      728.95     26.63 o 
  -4  -7   1      272.28      272.30     16.77 o 
  -3  -7   1      311.78      323.21     13.44 o 
  -2  -7   1      145.79      145.74      8.14 o 
  -1  -7   1       95.12       89.41      4.81 o 
   0  -7   1      468.56      482.30     16.40 o 
   1  -7   1       36.07       39.70      1.48 o 
   2  -7   1       40.75       41.68      1.48 o 
   3  -7   1      788.87      901.59      3.45 o 
   4  -7   1       67.37       67.32      6.17 o 
 -10  -6   1        1.66        2.84      1.36 o 
  -9  -6   1       15.96       14.66      1.12 o 
  -8  -6   1      230.43      226.01     15.54 o 
  -7  -6   1       38.27       36.16      1.11 o 
  -6  -6   1      173.90      166.64     12.33 o 
  -5  -6   1      507.80      512.47     18.50 o 
  -4  -6   1      367.40      368.91     14.92 o 
  -3  -6   1     2068.86     2181.28     98.89 o 
  -2  -6   1        9.01        5.85      2.22 o 
  -1  -6   1      220.60      224.85      3.82 o 
   0  -6   1      836.12      864.13     31.94 o 
   1  -6   1      410.59      424.64     24.91 o 
   2  -6   1      733.04      754.61      2.47 o 
   3  -6   1      150.17      171.64      3.45 o 
   4  -6   1        0.40        0.99      2.71 o 
   5  -6   1       35.43       30.09      4.69 o 
 -10  -5   1       25.02       25.40      1.73 o 
  -9  -5   1       84.71       86.50      2.47 o 
  -8  -5   1      101.07      114.91      1.36 o 
  -7  -5   1       84.24       84.16      6.04 o 
  -6  -5   1      150.90      141.40      5.55 o 
  -5  -5   1      192.47      192.32      8.38 o 
  -4  -5   1      573.27      623.16     19.36 o 
  -3  -5   1        1.33        1.36      0.62 o 
  -2  -5   1      214.05      146.00      7.03 o 
  -1  -5   1      607.68      578.18     22.44 o 
   0  -5   1       81.67      100.30      4.19 o 
   1  -5   1      653.23      654.06     21.08 o 
   2  -5   1      278.43      296.67      1.48 o 
   4  -5   1      103.55       94.20      6.90 o 
   5  -5   1       97.53       84.83     14.30 o 
   6  -5   1        8.22       10.60      3.95 o 
 -10  -4   1       11.51       16.03      1.34 o 
  -9  -4   1        6.85        7.51      1.05 o 
  -8  -4   1        5.52        6.38      0.95 o 
  -7  -4   1      296.53      301.11      1.05 o 
  -6  -4   1      313.38      290.44     16.03 o 
  -5  -4   1      629.26      636.50     23.55 o 
  -4  -4   1       90.79       77.78      2.71 o 
  -3  -4   1     2433.04     2976.06     75.58 o 
  -2  -4   1     1259.14     1217.17     35.26 o 
  -1  -4   1     1257.69     1326.97     17.76 o 
   0  -4   1      234.41      231.81      7.64 o 
   1  -4   1     1205.68     1124.41     35.51 o 
   2  -4   1      449.70      439.94      2.47 o 
   3  -4   1      148.53      148.46      2.22 o 
   4  -4   1       24.13       18.99      5.43 o 
   5  -4   1        6.19        5.18      2.22 o 
   6  -4   1       34.49       31.07      7.15 o 
   7  -4   1       38.17       40.69      6.17 o 
 -10  -3   1       99.54      105.07      1.72 o 
  -9  -3   1       51.02       53.27      1.48 o 
  -8  -3   1        1.63        0.67      0.95 o 
  -7  -3   1        0.77        4.77      4.69 o 
  -6  -3   1      123.59      134.05      8.38 o 
  -5  -3   1     1004.58      998.75     53.14 o 
  -4  -3   1       10.30        8.06      0.41 o 
  -3  -3   1      629.26      645.42      3.70 o 
  -2  -3   1     3385.23     3638.90    117.75 o 
  -1  -3   1      269.79      328.80     17.76 o 
   0  -3   1       54.73       69.91      0.52 o 
   1  -3   1      952.51      987.90     56.60 o 
   2  -3   1      534.68      551.16      1.23 o 
   3  -3   1        8.98       11.34      0.99 o 
   4  -3   1     1107.95     1155.10     64.86 o 
   5  -3   1       16.62       18.74      2.47 o 
   6  -3   1      260.19      243.40     21.70 o 
   7  -3   1       57.09       53.76      5.43 o 
 -10  -2   1        6.66        6.49      1.34 o 
  -9  -2   1        8.19        6.58      1.36 o 
  -8  -2   1       80.17       71.76      3.45 o 
  -7  -2   1      397.90      373.79     12.08 o 
  -6  -2   1      238.61      256.80      2.59 o 
  -5  -2   1      676.47      673.35     12.70 o 
  -4  -2   1      960.72      952.28     15.66 o 
  -3  -2   1       22.19       25.60      1.36 o 
  -2  -2   1      889.22      944.07     13.44 o 
  -1  -2   1      122.42       96.00      1.11 o 
   0  -2   1      335.88      362.39      9.49 o 
   1  -2   1     4555.56     4675.15     72.38 o 
   2  -2   1      191.16      165.72      0.74 o 
   3  -2   1      593.79      607.14     30.33 o 
   4  -2   1       38.94       37.98      0.74 o 
   5  -2   1       32.74       35.02      0.49 o 
   6  -2   1       18.74       20.96      0.99 o 
   7  -2   1       21.10       14.55      1.23 o 
   8  -2   1        3.52        4.93      1.23 o 
  -9  -1   1        1.10       -0.10      1.36 o 
  -8  -1   1      180.41      195.40      1.46 o 
  -7  -1   1      839.25      856.67     24.04 o 
  -6  -1   1      127.46      141.80      2.22 o 
  -5  -1   1      516.45      533.65     12.58 o 
  -3  -1   1       65.48       67.70      0.86 o 
  -2  -1   1     1602.53     1690.73      1.23 o 
  -1  -1   1     2351.31     2397.26      4.44 o 
   0  -1   1       49.35       29.94      0.37 o 
   1  -1   1     1666.62     1842.88      1.23 o 
   2  -1   1      382.72      401.47      2.96 o 
   3  -1   1     1511.23     1577.29     12.33 o 
   4  -1   1      241.21      288.53     10.60 o 
   5  -1   1       75.34       73.73      2.22 o 
   6  -1   1       31.20       32.31      0.99 o 
   7  -1   1       41.73       42.91      0.99 o 
   9  -1   1        0.82        2.47      1.23 o 
  -9   0   1        1.37        1.51      1.36 o 
  -8   0   1       47.69       47.21      4.07 o 
  -7   0   1       16.73       18.00      1.73 o 
  -6   0   1        4.61        2.96      0.77 o 
  -5   0   1      247.48      254.74      5.92 o 
  -4   0   1      400.03      348.07     13.32 o 
  -3   0   1       43.89       54.41      1.36 o 
  -2   0   1        5.02        6.45      0.62 o 
  -1   0   1     2673.61     2781.89     39.09 o 
   0   0   1     1256.45      193.76     96.79 o 
   1   0   1     1308.67     1411.82      0.99 o 
   2   0   1    44829.41    40476.47    100.25 o 
   3   0   1      801.87      807.65      4.07 o 
   4   0   1       10.35       28.10     15.17 o 
   5   0   1        2.34        2.55      0.63 o 
   6   0   1        0.53        0.25      0.52 o 
   7   0   1       99.56       93.22      0.99 o 
   8   0   1       29.24       27.62      1.23 o 
   9   0   1       10.71        9.37      1.23 o 
  -9   1   1       42.57       42.42      1.48 o 
  -8   1   1       49.31       45.38      1.48 o 
  -7   1   1       79.72       78.59      0.62 o 
  -6   1   1      103.63      101.10      2.59 o 
  -5   1   1       17.45       16.94      1.73 o 
  -4   1   1      623.56      603.81     40.69 o 
  -3   1   1      102.57      105.82      9.12 o 
  -2   1   1       90.66       96.37      4.32 o 
  -1   1   1     5618.82     5204.85      2.22 o 
   0   1   1     1315.30     1409.02     56.35 o 
   1   1   1     6614.54     6532.13     12.08 o 
   2   1   1      840.45      850.78      8.75 o 
   3   1   1      342.42      392.45      1.97 o 
   4   1   1      787.79      778.56      9.12 o 
   5   1   1      607.06      641.73     18.99 o 
   6   1   1       34.03       31.26      1.60 o 
   7   1   1       45.39       48.88      2.22 o 
   8   1   1        0.70        1.13      0.82 o 
   9   1   1       46.45       48.10      1.20 o 
  -8   2   1       18.07       14.55      1.48 o 
  -7   2   1      114.54      101.11      1.48 o 
  -6   2   1      408.58      393.58      1.73 o 
  -5   2   1       74.04       63.13      0.99 o 
  -4   2   1       11.17       11.59      0.74 o 
  -3   2   1       10.57       19.48      0.74 o 
  -2   2   1        2.87        2.96      0.49 o 
   0   2   1       52.95       43.78      0.62 o 
   1   2   1     8614.24     8421.04      8.38 o 
   2   2   1     2232.24     2409.76     22.44 o 
   3   2   1     1217.34     1329.94      1.23 o 
   4   2   1      950.74      945.50      6.17 o 
   5   2   1      557.14      629.34     11.34 o 
   6   2   1       69.27       58.68      2.71 o 
   7   2   1      303.42      294.70     11.22 o 
   8   2   1      258.36      259.89     13.32 o 
   9   2   1       32.95       32.31      2.22 o 
  10   2   1       96.76       97.01      5.55 o 
  -7   3   1       29.43       24.91      1.48 o 
  -6   3   1      103.52      105.05      1.48 o 
  -5   3   1        6.69        6.41      0.99 o 
  -4   3   1       12.19       12.08      1.73 o 
  -3   3   1      720.08      660.16      1.48 o 
  -2   3   1     1701.70     1849.29     67.82 o 
  -1   3   1       53.14       60.42      0.74 o 
   0   3   1      283.36      218.37      5.18 o 
   1   3   1     1659.73     1670.62     24.66 o 
   2   3   1     6106.59     6220.69     60.29 o 
   3   3   1      878.56      860.46     20.59 o 
   4   3   1       65.67       85.03      0.86 o 
   5   3   1      348.62      329.70     10.23 o 
   6   3   1       24.55       30.08      1.36 o 
   7   3   1       28.46       25.44      4.44 o 
   8   3   1      168.97      182.99      9.37 o 
   9   3   1       18.28       17.06      1.05 o 
  10   3   1        0.13        0.99      0.95 o 
  -7   4   1       63.82       57.46      8.14 o 
  -6   4   1       66.22       66.83      6.41 o 
  -5   4   1       52.26       47.35      3.95 o 
  -4   4   1      129.02      135.14      9.37 o 
  -3   4   1     1244.20     1243.88     83.35 o 
  -2   4   1      507.63      537.60      1.73 o 
   0   4   1     1269.80     1433.37     68.80 o 
   1   4   1      112.64       93.75      5.18 o 
   2   4   1      203.89      156.93      3.70 o 
   3   4   1      306.18      339.21     12.95 o 
   4   4   1      174.27      167.36      3.95 o 
   5   4   1     1392.88     1445.08      9.62 o 
   6   4   1       57.82       66.94      2.71 o 
   7   4   1        2.93        3.95      0.74 o 
   8   4   1      123.97      123.55      1.73 o 
   9   4   1       28.02       32.94      1.48 o 
  10   4   1        5.46        3.93      1.05 o 
  -6   5   1       58.03       56.23      7.40 o 
  -5   5   1       91.91       94.45      9.86 o 
  -4   5   1       62.15       72.50      4.69 o 
  -3   5   1       90.67       96.18      8.14 o 
  -2   5   1       45.39       63.62      2.22 o 
  -1   5   1      548.99      435.50      2.47 o 
   0   5   1      906.26      925.22     34.89 o 
   1   5   1      941.00     1017.31     42.66 o 
   2   5   1      757.82      734.33     41.18 o 
   3   5   1      694.49      639.93     24.91 o 
   4   5   1       77.94       79.68      1.48 o 
   5   5   1      147.71      128.05      6.04 o 
   6   5   1       85.63       99.34      3.21 o 
   7   5   1        5.44        5.86      0.70 o 
   8   5   1      263.95      253.28      1.46 o 
   9   5   1       35.16       33.30      1.00 o 
  10   5   1       32.32       42.15      1.73 o 
  -5   6   1        0.26        0.25      1.97 o 
  -4   6   1       20.80       19.98      3.95 o 
  -3   6   1      124.02      120.10     12.58 o 
  -1   6   1      150.81      155.36      1.48 o 
   0   6   1      572.75      550.03     18.00 o 
   1   6   1       81.30       73.12      2.96 o 
   2   6   1      326.58      324.75     10.48 o 
   3   6   1      162.27      148.62      9.86 o 
   4   6   1       35.60       27.70      1.48 o 
   5   6   1      135.90      128.72      6.78 o 
   6   6   1      802.99      796.51     26.76 o 
   7   6   1      337.31      318.58     13.44 o 
   8   6   1       38.13       37.54      0.88 o 
   9   6   1        6.92        7.54      0.87 o 
  10   6   1       19.37       20.33      1.48 o 
  -4   7   1        0.62        2.22      1.48 o 
  -3   7   1        7.30        6.90      2.71 o 
  -2   7   1        1.06        3.21      1.48 o 
  -1   7   1       25.45       23.18      1.23 o 
   0   7   1      995.70      945.21     50.31 o 
   1   7   1     1269.06     1182.25     24.66 o 
   2   7   1      416.03      430.70     20.59 o 
   3   7   1      592.40      635.05     27.00 o 
   4   7   1       33.89       31.58      0.74 o 
   5   7   1      113.23      112.33      3.70 o 
   6   7   1       92.58       90.65      4.32 o 
   7   7   1      203.99      211.30     16.65 o 
   8   7   1      125.70      122.04     10.60 o 
   9   7   1       70.83       74.49      1.60 o 
  10   7   1       10.28       11.26      1.18 o 
  -3   8   1      152.09      169.17      2.22 o 
  -2   8   1       28.64       24.91      1.73 o 
  -1   8   1      546.59      592.84      2.71 o 
   0   8   1      776.52      856.95      2.71 o 
   1   8   1      152.45      165.43      3.33 o 
   2   8   1      496.28      502.26     22.81 o 
   3   8   1        1.68        2.08      0.77 o 
   4   8   1        4.44        6.59      0.99 o 
   5   8   1      328.66      325.69     15.17 o 
   6   8   1      228.94      237.55     12.70 o 
   7   8   1       11.11       12.18      1.15 o 
   8   8   1       36.50       38.01      3.70 o 
   9   8   1       28.68       31.71      1.05 o 
  10   8   1       10.45       10.44      2.47 o 
  -2   9   1        6.19        3.70      1.97 o 
  -1   9   1      113.22      123.80      2.22 o 
   0   9   1      276.11      313.19      2.22 o 
   1   9   1        5.42        4.58      1.05 o 
   2   9   1       14.92       13.28      3.08 o 
   3   9   1      149.82      166.37      4.93 o 
   4   9   1       27.42       24.17      0.95 o 
   5   9   1       59.59       64.78      4.32 o 
   6   9   1      141.82      151.48      3.82 o 
   7   9   1      131.10      127.63      7.15 o 
   8   9   1      128.37      110.03      6.78 o 
   9   9   1       82.53       87.54      3.21 o 
   0  10   1       53.26       59.93      1.97 o 
   1  10   1      163.81      161.42      8.75 o 
   2  10   1       34.88       33.05      1.22 o 
   3  10   1      320.15      322.41     13.81 o 
   4  10   1      306.36      307.43     33.05 o 
   5  10   1      105.92       94.99      6.29 o 
   6  10   1       31.94       31.88      1.48 o 
   7  10   1       23.10       25.19      1.97 o 
   8  10   1       14.52       11.69      1.39 o 
   2  11   1       24.62       24.21      1.40 o 
   3  11   1       77.56       75.86      7.64 o 
   4  11   1      164.07      186.60      8.01 o 
   5  11   1       46.46       39.95      1.97 o 
   6  11   1      122.29      103.22      9.74 o 
   7  11   1      156.44      158.41     14.55 o 
  -7 -10   2       54.27       43.38      4.93 o 
  -6 -10   2        1.33        0.25      1.22 o 
  -5 -10   2        2.75       10.44      2.22 o 
  -4 -10   2      151.42      136.15      8.38 o 
  -3 -10   2      175.57      166.71      1.97 o 
  -2 -10   2      225.39      222.81     10.48 o 
  -1 -10   2       16.99       21.97      1.40 o 
   0 -10   2        4.25        0.74      1.97 o 
  -8  -9   2       66.38       68.31      1.97 o 
  -7  -9   2       72.02       61.66      2.84 o 
  -6  -9   2       23.05       19.87      1.05 o 
  -5  -9   2       25.08       18.29      2.34 o 
  -4  -9   2       46.65       55.38      2.59 o 
  -3  -9   2      109.98       92.48      5.43 o 
  -2  -9   2      108.27       91.68      8.51 o 
  -1  -9   2      275.95      280.05     15.78 o 
   0  -9   2       28.53       30.83      1.73 o 
   1  -9   2      166.71      166.21      2.22 o 
  -9  -8   2        5.11        6.38      1.54 o 
  -8  -8   2       13.12       15.04      1.36 o 
  -7  -8   2       76.65       83.09      4.69 o 
  -6  -8   2        2.36        2.42      0.95 o 
  -5  -8   2      597.98      524.88     21.82 o 
  -4  -8   2     1064.91     1088.30     46.12 o 
  -3  -8   2       54.19       57.46      1.23 o 
  -2  -8   2       10.27       10.89      1.73 o 
  -1  -8   2        9.37       13.18      1.36 o 
   0  -8   2       16.95       20.84      1.05 o 
   1  -8   2        7.41       10.11      1.48 o 
   2  -8   2      125.34      151.66      1.97 o 
   3  -8   2       12.27       19.73      1.97 o 
  -9  -7   2       38.42       39.95      1.73 o 
  -8  -7   2      176.33      171.51     12.08 o 
  -7  -7   2       77.15       86.81      4.69 o 
  -6  -7   2      203.93      197.36      7.52 o 
  -5  -7   2       60.61       54.01      2.22 o 
  -4  -7   2      464.97      458.62     18.87 o 
  -3  -7   2      650.93      712.16     20.84 o 
  -2  -7   2       32.67       30.53      0.77 o 
  -1  -7   2      259.49      257.98     11.59 o 
   0  -7   2      188.88      173.13      9.37 o 
   1  -7   2      359.71      340.13     15.17 o 
   2  -7   2       18.42       21.45      1.48 o 
   3  -7   2       34.72       35.02      1.73 o 
   4  -7   2       44.97       37.98      7.15 o 
  -9  -6   2        8.66        8.94      1.23 o 
  -8  -6   2        0.75        4.33      1.05 o 
  -7  -6   2       38.06       40.67      2.10 o 
  -6  -6   2      575.06      606.19     35.88 o 
  -5  -6   2      406.04      403.03      1.41 o 
  -4  -6   2      619.54      633.51     26.26 o 
  -3  -6   2     1157.13     1217.43     59.80 o 
  -2  -6   2        4.99        4.78      1.23 o 
  -1  -6   2     1014.35     1036.21     21.95 o 
   0  -6   2        3.95        2.71      0.70 o 
   1  -6   2      610.06      610.35     40.07 o 
   2  -6   2      528.55      562.26      2.22 o 
   3  -6   2      205.70      237.48      1.97 o 
   4  -6   2      413.34      393.09     31.07 o 
   5  -6   2        8.13       10.85      3.21 o 
 -10  -5   2        0.49        2.47      2.22 o 
  -9  -5   2      374.19      388.78     23.43 o 
  -8  -5   2       75.12       82.20      5.18 o 
  -7  -5   2      190.31      179.63     10.36 o 
  -6  -5   2       57.45       57.71      1.23 o 
  -5  -5   2        0.95        1.23      0.70 o 
  -4  -5   2      700.67      719.07      4.81 o 
  -3  -5   2      593.04      575.12     19.36 o 
  -2  -5   2     1187.75     1297.09     56.60 o 
  -1  -5   2      162.57      148.81      5.80 o 
   0  -5   2       63.58       61.29      0.86 o 
   1  -5   2      324.29      318.79     13.93 o 
   4  -5   2      177.30      182.24     14.30 o 
   5  -5   2       74.52       68.06      7.15 o 
   6  -5   2       26.10       22.19      3.45 o 
 -10  -4   2      140.21      139.46     12.33 o 
  -9  -4   2       43.78       45.19      1.36 o 
  -8  -4   2        1.94        4.30      1.54 o 
  -7  -4   2       92.09       86.56      1.23 o 
  -6  -4   2      574.94      563.06     28.24 o 
  -5  -4   2      167.65      168.30      6.29 o 
  -4  -4   2      187.70      175.97      9.49 o 
  -3  -4   2      341.67      316.92     11.22 o 
  -2  -4   2        3.38        6.52      0.66 o 
  -1  -4   2     3159.48     3859.44     81.38 o 
   0  -4   2      741.54      756.13     16.40 o 
   1  -4   2     1294.08     1379.26      2.22 o 
   2  -4   2      677.31      700.61      1.73 o 
   3  -4   2      165.38      168.18      1.23 o 
   4  -4   2       67.44       70.53      4.44 o 
   5  -4   2       21.70       21.45      4.44 o 
   6  -4   2        3.31        3.21      2.22 o 
   7  -4   2        5.49        7.15      2.47 o 
 -10  -3   2       16.53       15.22      1.41 o 
  -9  -3   2        5.13        3.33      1.05 o 
  -8  -3   2       56.64       49.97      1.15 o 
  -7  -3   2       22.73       28.33      1.73 o 
  -6  -3   2      177.00      164.41     14.80 o 
  -5  -3   2      125.21      130.59     12.70 o 
  -4  -3   2       40.43       44.53      0.86 o 
  -3  -3   2     2944.08     3122.45     34.28 o 
  -2  -3   2      102.03       84.57      3.08 o 
  -1  -3   2     1454.71     1419.37      7.27 o 
   0  -3   2      707.05      731.27      7.89 o 
   1  -3   2       53.43       71.77      0.74 o 
   2  -3   2        6.86       10.36      0.74 o 
   3  -3   2      780.63      886.55      1.73 o 
   4  -3   2      205.61      253.26      9.37 o 
   5  -3   2      102.85       98.64      8.38 o 
   6  -3   2       51.61       48.33      4.69 o 
   7  -3   2        0.20        0.25      1.97 o 
  -9  -2   2      132.18      143.38      2.96 o 
  -8  -2   2       18.16       18.13      2.47 o 
  -7  -2   2        0.56        0.74      0.70 o 
  -6  -2   2      574.21      561.27      1.73 o 
  -5  -2   2     1364.23     1354.29     27.25 o 
  -4  -2   2       45.55      113.56     50.68 o 
  -3  -2   2      160.12      158.61      5.06 o 
  -2  -2   2       20.77       29.47      0.37 o 
  -1  -2   2      173.44      170.48      8.51 o 
   0  -2   2     4753.06     5052.22      8.38 o 
   1  -2   2       17.19       19.98      0.35 o 
   2  -2   2       37.44       23.43      0.49 o 
   3  -2   2      991.24     1126.49      1.73 o 
   4  -2   2       54.17       55.24      3.21 o 
   5  -2   2      106.52      115.66      8.38 o 
   6  -2   2      199.67      202.96     16.52 o 
   7  -2   2       40.26       40.20      5.67 o 
   8  -2   2       11.79       16.52      2.71 o 
  -9  -1   2       14.31       14.18      1.05 o 
  -8  -1   2       29.22       38.96      1.48 o 
  -7  -1   2       40.90       47.90      1.73 o 
  -6  -1   2      650.97      697.70      6.41 o 
  -5  -1   2     3033.45     3245.13    104.31 o 
  -4  -1   2     2211.43     2333.73     83.60 o 
  -3  -1   2      723.16      757.44     23.55 o 
  -2  -1   2     2329.28     2373.28     13.44 o 
  -1  -1   2      892.78      996.17     11.34 o 
   0  -1   2      525.46      475.77      1.97 o 
   1  -1   2      366.69      389.40      1.97 o 
   2  -1   2      587.18      610.59      1.23 o 
   3  -1   2       47.91       34.28      0.49 o 
   4  -1   2       28.38       23.43      0.74 o 
   5  -1   2      136.03      145.50      5.43 o 
   7  -1   2        0.30        0.25      1.23 o 
   9  -1   2        7.28        9.86      1.23 o 
  -9   0   2        0.20        1.11      1.11 o 
  -8   0   2       82.60       87.89      2.22 o 
  -7   0   2      154.45      169.13      3.95 o 
  -6   0   2       31.93       30.58      1.23 o 
  -5   0   2       35.64       33.35      6.78 o 
  -4   0   2        7.66       13.87      1.60 o 
  -3   0   2      436.24      394.50     24.54 o 
  -2   0   2      674.61      647.81     19.61 o 
  -1   0   2     5171.49     5134.28     20.59 o 
   0   0   2      342.65      350.43      0.49 o 
   1   0   2      208.03      205.18      1.97 o 
   2   0   2      421.32      390.60      7.77 o 
   3   0   2     4622.55     4779.72     43.53 o 
   4   0   2     1694.53     1885.79      6.90 o 
   5   0   2       42.36       41.63      0.66 o 
   6   0   2      142.18      130.86      1.36 o 
   7   0   2       46.53       48.49      2.71 o 
   9   0   2       34.90       32.80      1.23 o 
  -8   1   2        6.84        4.19      1.48 o 
  -7   1   2       55.67       55.70      0.46 o 
  -6   1   2      134.31      121.62      1.22 o 
  -5   1   2      553.88      507.68     25.89 o 
  -4   1   2        6.16        8.85      1.23 o 
  -3   1   2        6.62        6.99      0.49 o 
  -2   1   2       61.73       74.66      2.22 o 
  -1   1   2       15.25        7.75      0.37 o 
   0   1   2     2084.35     2106.55     36.87 o 
   1   1   2     2027.17     2711.89    310.23 o 
   2   1   2     6379.49     6617.00     16.10 o 
   3   1   2    14566.14    15140.31    162.14 o 
   4   1   2      865.21      930.03      6.17 o 
   5   1   2     1001.46     1117.84     21.21 o 
   6   1   2       87.73       82.88      2.59 o 
   7   1   2      110.16      117.52      6.66 o 
   8   1   2       14.35       17.52      0.88 o 
   9   1   2       14.61       14.76      1.11 o 
  -8   2   2      196.52      168.68      1.73 o 
  -7   2   2      120.56      122.07      1.48 o 
  -6   2   2      212.91      223.92      1.48 o 
  -5   2   2       86.43       73.00      0.99 o 
  -4   2   2      417.27      402.71      1.48 o 
  -3   2   2      109.78       87.05      0.74 o 
  -2   2   2        1.82        2.47      0.49 o 
  -1   2   2       40.34       56.17      3.58 o 
   0   2   2     1196.59     1277.21     12.21 o 
   1   2   2       35.86       30.93      0.49 o 
   2   2   2      553.42      542.81     19.24 o 
   3   2   2        7.79        5.22      1.60 o 
   4   2   2       31.75       52.65      0.86 o 
   5   2   2        1.53        3.95      0.66 o 
   6   2   2      577.32      560.02     25.77 o 
   7   2   2      149.44      144.85      6.54 o 
   8   2   2       51.05       50.46      1.60 o 
   9   2   2       50.32       47.46      7.03 o 
  10   2   2       20.44       19.53      1.05 o 
  -7   3   2       60.81       54.99      1.48 o 
  -6   3   2      131.07      126.76      1.48 o 
  -5   3   2      176.33      168.92      1.48 o 
  -4   3   2      284.47      258.94      1.23 o 
  -3   3   2       44.41       34.03      0.99 o 
  -2   3   2       11.96       18.50      0.74 o 
  -1   3   2        1.31        3.21      0.74 o 
   0   3   2     1732.41     1659.41      1.73 o 
   1   3   2     5462.56     5494.67     51.79 o 
   2   3   2        9.37       13.46      1.85 o 
   3   3   2      756.68      741.44      6.66 o 
   4   3   2      926.95      933.21      6.66 o 
   5   3   2       77.66       79.76      2.47 o 
   6   3   2       88.11       75.55      3.82 o 
   7   3   2       98.12       96.92      2.59 o 
   8   3   2       51.81       51.21      2.96 o 
   9   3   2       52.97       53.63      2.96 o 
  10   3   2       35.49       36.85      2.10 o 
  -7   4   2       43.42       40.69      3.21 o 
  -6   4   2        5.53        3.70      1.23 o 
  -5   4   2      174.33      166.46      1.48 o 
  -4   4   2        8.88        6.17      0.99 o 
  -3   4   2        1.95        0.49      1.23 o 
  -2   4   2     2533.64     3111.42      3.45 o 
  -1   4   2     2262.70     2818.70     19.98 o 
   0   4   2      183.32      172.13      0.99 o 
   1   4   2     1541.41     1482.57      4.32 o 
   2   4   2      622.31      609.71      6.04 o 
   3   4   2       36.54       40.00      0.47 o 
   4   4   2      464.88      456.48      2.22 o 
   5   4   2      309.93      300.98      6.54 o 
   6   4   2      181.54      186.01      9.49 o 
   7   4   2      425.45      418.40     11.47 o 
   8   4   2        3.12        2.68      1.48 o 
   9   4   2        7.03        3.70      1.48 o 
  10   4   2        8.65        8.38      1.73 o 
  -6   5   2       47.45       42.17      1.48 o 
  -5   5   2      104.40       94.70      1.48 o 
  -4   5   2      126.62      126.02      9.86 o 
  -3   5   2        0.69        0.00      2.47 o 
  -2   5   2      245.27      254.50      8.14 o 
  -1   5   2      259.05      261.15      1.23 o 
   0   5   2        3.22        4.44      0.74 o 
   1   5   2     1561.19     1534.33     36.50 o 
   2   5   2     1955.55     1964.85     38.22 o 
   3   5   2      657.33      664.85     12.33 o 
   4   5   2       35.51       33.94      0.59 o 
   5   5   2        0.73        1.77      0.74 o 
   6   5   2      620.22      636.86     11.84 o 
   7   5   2       31.93       27.22      1.36 o 
   8   5   2        9.27        9.62      0.70 o 
   9   5   2       60.86       69.10      1.48 o 
  10   5   2       28.73       28.45      1.23 o 
  -5   6   2       38.06       38.22      4.93 o 
  -4   6   2       32.80       39.21      3.95 o 
  -3   6   2        6.84       11.10      1.48 o 
  -2   6   2      309.08      320.09      2.22 o 
  -1   6   2      204.32      211.34      3.21 o 
   0   6   2       85.10       82.12      0.99 o 
   1   6   2      356.31      401.72      1.48 o 
   2   6   2      232.59      212.77      8.26 o 
   3   6   2      659.51      574.67     18.25 o 
   4   6   2      213.27      205.53     10.11 o 
   5   6   2       29.41       27.96      0.63 o 
   6   6   2       32.22       27.02      1.73 o 
   7   6   2        4.05        5.49      0.77 o 
   8   6   2       61.21       59.59      4.56 o 
   9   6   2      194.12      190.11      4.32 o 
  10   6   2       42.08       45.32      2.71 o 
  -4   7   2        9.73        7.64      2.22 o 
  -3   7   2        8.20        7.15      1.48 o 
  -2   7   2       73.38       83.85      5.67 o 
  -1   7   2      160.84      183.47      4.19 o 
   0   7   2       13.46        6.90      2.22 o 
   1   7   2       18.99       25.36      0.77 o 
   2   7   2     1370.39     1381.01      9.86 o 
   3   7   2      251.99      224.75      4.44 o 
   4   7   2       23.93       19.70      1.48 o 
   5   7   2     1055.54     1183.08     15.78 o 
   6   7   2       72.14       76.76      1.36 o 
   7   7   2      172.29      173.16     11.59 o 
   8   7   2       73.73       73.36      4.93 o 
   9   7   2       46.21       43.58      3.33 o 
  10   7   2       15.56       15.82      1.00 o 
  -3   8   2       63.98       62.39      6.41 o 
  -2   8   2        0.66        0.74      1.23 o 
  -1   8   2      159.04      176.57      1.97 o 
   0   8   2        3.67        2.71      1.73 o 
   1   8   2      792.56      734.78     46.98 o 
   2   8   2     1585.77     1663.03     78.91 o 
   3   8   2      252.14      229.22     11.84 o 
   4   8   2       29.69       37.62      2.10 o 
   5   8   2        3.96        3.45      0.82 o 
   6   8   2        1.66        2.47      2.47 o 
   7   8   2      246.50      245.50      9.12 o 
   8   8   2       64.27       64.75      2.10 o 
   9   8   2        6.38        6.53      1.05 o 
  10   8   2       21.79       21.60      1.73 o 
  -1   9   2      279.32      320.34      2.47 o 
   0   9   2       35.76       35.76      1.73 o 
   1   9   2      275.43      234.88     18.00 o 
   2   9   2        2.78        1.60      1.05 o 
   3   9   2      385.72      367.20     11.71 o 
   4   9   2       73.80       66.67      2.22 o 
   5   9   2       72.19       77.23      5.18 o 
   6   9   2        4.24        5.50      1.12 o 
   7   9   2        6.15        7.97      1.12 o 
   8   9   2      118.33      123.10      4.56 o 
   9   9   2       14.63       15.04      1.23 o 
  -1  10   2       81.17       98.64      2.22 o 
   0  10   2      246.15      272.50     10.11 o 
   1  10   2      141.70      151.42      4.19 o 
   2  10   2       32.19       31.01      2.59 o 
   3  10   2      308.80      304.30     19.11 o 
   4  10   2      151.29      139.50      9.86 o 
   5  10   2      156.48      151.62      7.77 o 
   6  10   2       52.87       56.61      4.32 o 
   7  10   2       88.19       80.31      5.92 o 
   8  10   2        4.39        2.26      1.34 o 
   2  11   2       30.81       30.15      4.81 o 
   3  11   2        4.04        5.12      1.30 o 
   4  11   2        9.47        8.79      3.33 o 
   5  11   2      117.39       99.34      8.26 o 
   6  11   2      164.46      164.44     16.15 o 
   7  11   2       90.68       95.09      7.15 o 
  -6 -10   3       96.79       99.70      4.32 o 
  -5 -10   3       92.36       81.39      3.33 o 
  -4 -10   3        0.79        0.74      1.22 o 
  -3 -10   3      126.40      132.94      4.93 o 
  -2 -10   3      100.18       93.71      1.97 o 
  -1 -10   3       24.78       24.54      1.73 o 
  -8  -9   3       48.85       49.95      1.30 o 
  -7  -9   3        5.72        6.17      1.73 o 
  -6  -9   3       41.32       48.22      1.97 o 
  -5  -9   3       91.48       89.62      4.07 o 
  -4  -9   3       72.73       57.17      2.84 o 
  -3  -9   3        0.69       -0.12      1.05 o 
  -2  -9   3      209.50      214.76     11.22 o 
  -1  -9   3      115.55      119.27      3.33 o 
   0  -9   3       71.52       67.39      3.58 o 
   1  -9   3       89.58       95.19      1.97 o 
  -8  -8   3      106.41      108.01      1.97 o 
  -7  -8   3       13.15       15.09      1.60 o 
  -6  -8   3        1.06        1.85      1.36 o 
  -5  -8   3       51.51       54.75      1.48 o 
  -4  -8   3       95.94      107.58      4.19 o 
  -3  -8   3      409.52      345.34     20.34 o 
  -2  -8   3      406.77      351.27      6.17 o 
  -1  -8   3       11.47       13.64      1.05 o 
   0  -8   3       37.54       44.17      3.45 o 
   1  -8   3        4.77        5.53      1.05 o 
   2  -8   3       61.61       66.58      1.73 o 
  -9  -7   3      105.59      106.67      6.41 o 
  -8  -7   3      277.06      274.17     18.87 o 
  -7  -7   3       87.22       99.31      4.19 o 
  -6  -7   3      218.52      203.51     11.71 o 
  -5  -7   3      296.47      296.77      5.43 o 
  -4  -7   3      382.97      378.37      4.81 o 
  -3  -7   3      317.50      329.89     16.15 o 
  -2  -7   3      471.72      464.60      2.96 o 
  -1  -7   3      339.42      345.63     16.15 o 
   0  -7   3       10.72       10.17      1.36 o 
   1  -7   3        1.46        0.49      0.99 o 
   2  -7   3        9.66        8.88      1.48 o 
   3  -7   3       57.31       55.98      1.73 o 
   4  -7   3        2.45       -1.85      3.70 o 
  -9  -6   3        2.76        1.11      1.22 o 
  -8  -6   3      255.60      284.34     14.55 o 
  -7  -6   3       11.89        9.60      2.10 o 
  -6  -6   3        8.91        8.88      1.23 o 
  -5  -6   3       93.36       90.66      1.60 o 
  -4  -6   3      692.37      692.87     26.51 o 
  -3  -6   3      330.33      342.40      9.00 o 
  -2  -6   3      364.49      423.44      8.01 o 
  -1  -6   3      685.29      699.23     30.58 o 
   0  -6   3       29.51       29.73      0.70 o 
   1  -6   3      347.39      341.58     13.32 o 
   2  -6   3        0.63        1.23      1.23 o 
   4  -6   3      120.17      134.65      1.97 o 
   5  -6   3       74.97       61.40      9.12 o 
  -9  -5   3       57.66       60.79      3.58 o 
  -8  -5   3       10.35        9.86      1.48 o 
  -7  -5   3      214.67      222.24     15.66 o 
  -6  -5   3       71.44       72.57      2.22 o 
  -5  -5   3      200.23      202.42     10.73 o 
  -4  -5   3      292.47      290.57      9.62 o 
  -3  -5   3      280.41      218.53      8.38 o 
  -2  -5   3      960.10     1004.42     36.62 o 
  -1  -5   3      170.71      192.17      5.18 o 
   0  -5   3      672.82      703.99     11.34 o 
   1  -5   3      421.48      393.00     10.48 o 
   2  -5   3        2.19        1.97      0.99 o 
   3  -5   3      147.07      163.01      1.48 o 
   4  -5   3      273.90      325.52      1.97 o 
   5  -5   3       14.94       11.10      3.70 o 
   6  -5   3       18.67       17.26      3.70 o 
  -9  -4   3        5.96        7.80      1.78 o 
  -8  -4   3      617.79      666.83     36.99 o 
  -7  -4   3      381.39      398.27      1.97 o 
  -6  -4   3        2.19        3.64      1.73 o 
  -5  -4   3       79.27       83.77      2.10 o 
  -4  -4   3     1072.14     1053.60     33.78 o 
  -3  -4   3       49.36       46.11      2.34 o 
  -2  -4   3      629.41      617.64      6.54 o 
  -1  -4   3       63.27       65.48      0.62 o 
   0  -4   3       58.83      101.49      3.70 o 
   1  -4   3       16.47       34.77      0.52 o 
   2  -4   3      377.53      389.14      1.48 o 
   3  -4   3      103.19      110.97      1.23 o 
   4  -4   3      246.38      238.22     20.71 o 
   5  -4   3       50.41       45.62      4.44 o 
   6  -4   3        0.65        0.74      1.48 o 
   7  -4   3        5.07        6.41      2.71 o 
  -9  -3   3       10.70       12.82      1.12 o 
  -8  -3   3        0.63        1.16      1.08 o 
  -7  -3   3      232.87      253.21     12.08 o 
  -6  -3   3       68.00       61.16      3.82 o 
  -5  -3   3       35.02       34.29      2.96 o 
  -4  -3   3      646.39      633.85     18.99 o 
  -3  -3   3      951.65      940.27     14.06 o 
  -2  -3   3      211.10      181.01      4.81 o 
  -1  -3   3      668.76      615.77      1.23 o 
   0  -3   3      282.97      308.84      8.26 o 
   1  -3   3      998.50     1019.48     25.28 o 
   2  -3   3      479.50      494.63     25.28 o 
   3  -3   3       62.99       65.10      0.99 o 
   4  -3   3        9.20        7.15      1.23 o 
   5  -3   3      193.62      181.99     14.55 o 
   6  -3   3       22.15       21.95      2.96 o 
   7  -3   3       12.62       11.34      2.71 o 
  -9  -2   3       27.59       27.11      1.18 o 
  -8  -2   3       11.24        9.81      0.74 o 
  -7  -2   3      283.13      306.04      1.73 o 
  -6  -2   3      184.76      173.86      1.23 o 
  -5  -2   3      276.47      238.67      6.90 o 
  -4  -2   3      244.95      339.81     94.08 o 
  -3  -2   3      648.48      654.57     23.18 o 
  -2  -2   3      515.27      520.14      9.49 o 
  -1  -2   3      889.04      820.74      6.66 o 
   0  -2   3       36.33       39.34      0.37 o 
   1  -2   3      713.52      767.63     15.66 o 
   2  -2   3     1231.02     1319.34      1.48 o 
   3  -2   3       20.62       23.18      0.99 o 
   4  -2   3       98.50       93.96      6.66 o 
   5  -2   3      134.17      125.03      9.62 o 
   6  -2   3       79.01       76.20      7.89 o 
   7  -2   3       35.53       36.74      4.93 o 
   8  -2   3       67.00       57.21      9.37 o 
  -9  -1   3       32.64       36.27      1.48 o 
  -8  -1   3       50.88       54.13      2.34 o 
  -7  -1   3        0.86        3.21      1.73 o 
  -6  -1   3       12.66        9.28      0.77 o 
  -5  -1   3      199.25      189.03      4.93 o 
  -4  -1   3     3941.62     4769.59      4.19 o 
  -3  -1   3     1275.07     1389.43     37.98 o 
  -2  -1   3     4435.53     4693.88      2.71 o 
  -1  -1   3      833.46      857.62     18.99 o 
   0  -1   3      211.21      176.08      1.23 o 
   1  -1   3      509.87      580.80     15.91 o 
   2  -1   3      973.89     1028.10      1.48 o 
   3  -1   3      426.04      432.79     11.34 o 
   4  -1   3      339.79      351.66     15.04 o 
   5  -1   3      122.03      121.82      6.41 o 
   6  -1   3       47.55       47.59      2.96 o 
   7  -1   3        8.49        7.64      1.23 o 
   8  -1   3       17.78       16.28      1.48 o 
  -9   0   3        8.39       11.24      2.84 o 
  -8   0   3       15.32       18.72      1.30 o 
  -7   0   3       13.26       11.87      1.36 o 
  -6   0   3      197.09      190.19     11.84 o 
  -5   0   3     1074.93     1187.19     58.94 o 
  -4   0   3      202.90      207.40      0.99 o 
  -2   0   3       28.07       22.93      0.49 o 
  -1   0   3     1522.98     1497.94     16.40 o 
   0   0   3      647.57      690.25      0.99 o 
   1   0   3     4622.29     4900.08     12.33 o 
   2   0   3      663.82      672.25      3.95 o 
   3   0   3      461.40      515.65     16.77 o 
   4   0   3      227.73      263.00     17.76 o 
   5   0   3     1723.97     1839.26     43.77 o 
   6   0   3      139.93      152.78      3.21 o 
   7   0   3       24.29       25.65      0.99 o 
   9   0   3       13.67       12.58      0.99 o 
  -8   1   3        1.29        1.73      1.48 o 
  -7   1   3        2.62        2.06      1.00 o 
  -6   1   3        2.68        3.78      0.77 o 
  -5   1   3      160.73      151.19      8.75 o 
  -4   1   3      438.15      433.53      1.48 o 
  -3   1   3     1354.20     1368.17     58.69 o 
  -2   1   3     1496.19     1669.63     70.41 o 
  -1   1   3      690.79      621.02     20.59 o 
   0   1   3     1543.97     1679.38      1.23 o 
   1   1   3       36.72       31.32      1.23 o 
   2   1   3    11014.90    11218.57    294.69 o 
   3   1   3      918.59     1055.15     13.07 o 
   4   1   3     3568.30     3924.48     20.34 o 
   5   1   3     3333.71     3736.07     73.00 o 
   6   1   3        9.89        8.81      0.63 o 
   7   1   3      181.31      155.11      1.48 o 
   8   1   3       36.02       36.29      1.23 o 
   9   1   3        9.72        7.29      0.70 o 
  -8   2   3       95.89       94.20      1.73 o 
  -7   2   3      244.80      240.44      1.73 o 
  -5   2   3       24.50       22.19      0.99 o 
  -4   2   3      905.00      840.68      1.97 o 
  -3   2   3      151.44      150.68      0.99 o 
  -2   2   3       22.18       16.52      0.49 o 
  -1   2   3      541.48      553.46     12.95 o 
   0   2   3     1016.77     1045.19     10.73 o 
   1   2   3      415.04      449.75      2.96 o 
   2   2   3       40.51       34.56      0.68 o 
   3   2   3      835.16      851.27     28.85 o 
   4   2   3      464.67      529.13     11.71 o 
   5   2   3      254.15      288.23      5.55 o 
   6   2   3       51.43       62.16      1.54 o 
   7   2   3      149.63      158.52      8.26 o 
   8   2   3      241.64      296.73     63.75 o 
   9   2   3        4.02        3.81      0.88 o 
  10   2   3        3.55        5.90      0.77 o 
  -7   3   3       55.50       45.62      2.96 o 
  -6   3   3      131.26      127.00      1.48 o 
  -5   3   3      273.62      259.43      1.48 o 
  -4   3   3      708.42      671.75      1.97 o 
  -3   3   3      463.88      442.66      1.48 o 
  -2   3   3       23.50       20.22      0.74 o 
  -1   3   3      144.77      218.49      6.41 o 
   0   3   3      173.93      129.44      2.22 o 
   1   3   3      625.67      644.69     19.61 o 
   2   3   3      208.77      224.46      6.17 o 
   3   3   3     2554.97     2689.77      7.72 o 
   4   3   3      276.58      250.02      3.45 o 
   5   3   3       34.47       26.75      0.77 o 
   6   3   3       70.68       74.32      4.44 o 
   7   3   3       43.80       40.57      4.32 o 
   8   3   3        9.05       11.83      1.23 o 
   9   3   3       17.34       18.96      0.86 o 
  10   3   3       50.04       48.09      2.22 o 
  -7   4   3        8.30        9.12      1.48 o 
  -6   4   3        6.15        4.93      1.48 o 
  -5   4   3      127.37      124.04      1.48 o 
  -4   4   3        1.45        0.74      0.99 o 
  -3   4   3      756.71      722.31      1.97 o 
  -2   4   3        1.48        1.73      0.74 o 
  -1   4   3      139.66      125.28      0.99 o 
   0   4   3     5179.80     5832.95     38.47 o 
   1   4   3     2748.71     2998.11     49.81 o 
   2   4   3      326.69      310.16     13.93 o 
   3   4   3      194.71      211.83      6.17 o 
   4   4   3      225.54      202.11      2.10 o 
   5   4   3      180.87      173.40      2.59 o 
   6   4   3      128.14      141.31      0.99 o 
   7   4   3        9.70        8.85      0.66 o 
   8   4   3       41.68       43.12      1.23 o 
   9   4   3       64.56       65.99      1.11 o 
  10   4   3        0.81        1.30      1.11 o 
  -6   5   3      114.64      102.83     11.10 o 
  -5   5   3       92.58       99.38      9.37 o 
  -4   5   3       43.48       40.20      5.43 o 
  -3   5   3       94.70       88.04      5.67 o 
  -2   5   3      118.59      120.84      8.14 o 
  -1   5   3        0.98        2.71      0.99 o 
   0   5   3      902.46     1016.51      1.97 o 
   1   5   3      802.75      742.38     20.96 o 
   2   5   3      776.03      705.87     20.59 o 
   3   5   3      809.24      861.12     13.81 o 
   4   5   3      270.86      300.96     12.45 o 
   5   5   3      122.00      110.45      3.08 o 
   6   5   3       99.56       91.17      4.93 o 
   7   5   3        3.57        5.59      1.23 o 
   8   5   3      521.90      538.48     14.30 o 
   9   5   3       13.42       14.84      0.99 o 
  10   5   3        8.17        8.16      0.86 o 
  -5   6   3       90.02       94.20     10.11 o 
  -4   6   3       32.68       38.72      4.93 o 
  -3   6   3      128.73      114.18      9.12 o 
  -2   6   3      203.41      195.80     13.81 o 
  -1   6   3       65.24       77.43      1.23 o 
   0   6   3      173.69      192.35      1.23 o 
   1   6   3        1.83        5.35      0.99 o 
   2   6   3      259.63      207.45      3.45 o 
   3   6   3      876.98      934.70     34.77 o 
   4   6   3        1.79        1.20      0.63 o 
   5   6   3     1378.42     1333.88     30.95 o 
   6   6   3       42.06       38.42      2.71 o 
   7   6   3       43.98       50.93      0.99 o 
   8   6   3        7.08        9.53      0.82 o 
   9   6   3       13.39       13.85      0.74 o 
  10   6   3        5.34        4.17      1.48 o 
  -4   7   3       38.00       32.31      3.70 o 
  -3   7   3       57.15       68.31      5.67 o 
  -2   7   3       53.67       53.27      1.73 o 
  -1   7   3        0.73        1.23      1.48 o 
   0   7   3      754.57      835.99      2.47 o 
   1   7   3      317.79      347.96     18.50 o 
   2   7   3       77.76       70.08      0.90 o 
   3   7   3       33.69       21.56      0.99 o 
   4   7   3      296.98      306.26      7.27 o 
   5   7   3       25.42       30.24      3.45 o 
   6   7   3       10.30       10.80      0.99 o 
   7   7   3      606.11      661.40      1.73 o 
   8   7   3       45.55       52.21      1.47 o 
   9   7   3       83.12       83.82      1.23 o 
  10   7   3       37.60       38.96      1.23 o 
  -3   8   3       64.50       65.10      7.40 o 
  -2   8   3       58.50       73.49      1.97 o 
  -1   8   3       11.59       12.33      1.48 o 
   0   8   3        3.27        3.70      0.49 o 
   1   8   3       41.11       43.16      1.23 o 
   2   8   3       26.26       32.36      0.95 o 
   3   8   3     1237.85     1119.31     28.98 o 
   4   8   3     2074.66     2014.53     32.31 o 
   5   8   3      212.57      197.97     11.71 o 
   6   8   3        0.69        1.77      0.86 o 
   7   8   3       18.43       20.33      1.85 o 
   8   8   3        5.82        6.17      0.82 o 
   9   8   3       53.22       54.71      1.05 o 
  10   8   3       35.02       34.52      2.47 o 
  -2   9   3       95.76      110.23      2.22 o 
  -1   9   3      193.48      173.86     18.74 o 
   0   9   3      399.22      407.15      2.22 o 
   1   9   3      360.47      345.25      2.22 o 
   2   9   3        4.94        8.15      1.05 o 
   3   9   3      295.41      291.21     10.48 o 
   4   9   3      299.80      305.60     13.81 o 
   5   9   3      596.17      617.37     16.77 o 
   6   9   3      266.02      277.43      1.48 o 
   7   9   3       91.97       93.24      1.60 o 
   8   9   3        0.34       -0.02      1.00 o 
   9   9   3       12.43       17.67      1.74 o 
   0  10   3       90.45       96.92      2.47 o 
   1  10   3      116.12      112.45      1.97 o 
   2  10   3      216.96      205.80     11.96 o 
   3  10   3      337.16      338.54     18.50 o 
   4  10   3        0.98        3.02      1.48 o 
   5  10   3       86.90       79.73      5.80 o 
   6  10   3      166.20      123.06     16.15 o 
   7  10   3       43.17       44.88      1.73 o 
   8  10   3        0.22       -0.56      1.60 o 
   2  11   3       78.96       76.94      2.22 o 
   3  11   3       35.49       38.53      1.48 o 
   4  11   3       44.97       51.10      3.21 o 
   5  11   3       32.40       27.39      1.46 o 
   6  11   3      139.51      136.53     10.73 o 
   7  11   3       49.49       51.20      4.44 o 
  -5 -10   4       32.30       36.56      2.59 o 
  -4 -10   4      115.78      106.35      2.22 o 
  -3 -10   4      102.11       93.37      5.18 o 
  -7  -9   4       94.29       93.01      4.69 o 
  -6  -9   4       32.03       32.72      1.60 o 
  -5  -9   4        0.62        1.23      2.34 o 
  -4  -9   4       55.46       47.59      1.22 o 
  -3  -9   4       31.99       33.55      2.96 o 
  -2  -9   4        2.56        0.80      1.12 o 
  -1  -9   4       84.88       89.79      4.81 o 
   0  -9   4      180.35      166.43     10.23 o 
  -8  -8   4      169.67      175.85      6.90 o 
  -7  -8   4        3.44        3.97      2.22 o 
  -6  -8   4      168.21      180.50      6.66 o 
  -5  -8   4       93.77      101.03      3.21 o 
  -4  -8   4       10.31       11.77      1.11 o 
  -3  -8   4       15.47       10.73      1.05 o 
  -2  -8   4       84.89       85.35      5.30 o 
  -1  -8   4      277.28      262.89      7.03 o 
   0  -8   4       59.52       50.68      3.58 o 
   1  -8   4       16.42       14.92      1.05 o 
   2  -8   4      102.01      118.62      1.97 o 
  -8  -7   4      162.17      165.11     10.11 o 
  -7  -7   4      166.76      163.58      7.40 o 
  -6  -7   4       65.46       59.44      2.84 o 
  -5  -7   4      172.27      169.42      4.81 o 
  -4  -7   4      270.85      266.43      9.62 o 
  -3  -7   4      380.66      364.54      2.22 o 
  -2  -7   4      541.97      498.24     13.07 o 
  -1  -7   4      797.41      787.47     15.54 o 
   0  -7   4       50.94       56.00      2.84 o 
   1  -7   4        0.72        1.48      1.36 o 
   2  -7   4        6.83        9.12      1.48 o 
   3  -7   4        8.64        7.40      1.48 o 
  -9  -6   4      143.17      149.70      6.17 o 
  -8  -6   4      246.37      248.08      9.49 o 
  -7  -6   4       22.35       21.70      1.60 o 
  -6  -6   4        1.11        0.90      0.95 o 
  -5  -6   4       55.82       47.83      1.73 o 
  -4  -6   4      113.62      122.94      3.58 o 
  -3  -6   4      522.08      514.18     17.88 o 
  -2  -6   4      153.30      152.73      1.73 o 
  -1  -6   4      249.21      243.94      6.54 o 
   0  -6   4      392.82      397.81     18.87 o 
   1  -6   4      131.93      138.31      5.43 o 
   2  -6   4       56.40       61.90      1.23 o 
   4  -6   4        1.43        1.48      1.48 o 
  -9  -5   4      139.65      155.19      9.00 o 
  -8  -5   4        2.51        2.10      1.36 o 
  -7  -5   4      463.63      485.82     71.02 o 
  -6  -5   4        3.01        1.97      0.87 o 
  -5  -5   4        0.93        0.25      0.77 o 
  -4  -5   4      227.11      197.53      9.86 o 
  -3  -5   4      761.93      807.89     26.88 o 
  -2  -5   4      495.29      514.96     35.63 o 
  -1  -5   4      580.54      556.82     12.58 o 
   0  -5   4      402.19      409.86     10.11 o 
   1  -5   4       19.68       20.23      0.70 o 
   2  -5   4       66.69       76.30      2.84 o 
   3  -5   4      332.31      380.51      1.97 o 
   4  -5   4      197.94      201.97     11.59 o 
   5  -5   4       99.84       80.89      1.48 o 
  -9  -4   4       91.12       97.16      4.07 o 
  -8  -4   4        0.62        2.10      1.36 o 
  -7  -4   4      250.30      258.72     10.23 o 
  -6  -4   4     1396.42     1451.50     83.60 o 
  -5  -4   4      589.89      597.57     26.26 o 
  -4  -4   4       24.57       25.55      0.86 o 
  -3  -4   4       46.09       30.97      0.66 o 
  -2  -4   4       51.36       38.96      0.74 o 
  -1  -4   4       13.66       16.77      0.74 o 
   0  -4   4     1709.98     1826.49     83.60 o 
   1  -4   4       34.94       27.21      1.48 o 
   2  -4   4      198.22      229.19      7.03 o 
   5  -4   4        8.83        6.66      1.73 o 
   6  -4   4       38.19       30.33      5.43 o 
  -9  -3   4       41.29       37.39      3.21 o 
  -8  -3   4       66.14       77.69      6.66 o 
  -7  -3   4       18.20       20.67      0.95 o 
  -6  -3   4        9.68       10.16      1.85 o 
  -5  -3   4      692.89      654.49      2.71 o 
  -4  -3   4      286.60      290.89     12.21 o 
  -3  -3   4     1497.73     1593.25     22.07 o 
  -2  -3   4     1012.53      901.22     21.08 o 
  -1  -3   4       52.13       74.44      6.54 o 
   0  -3   4       56.23       41.75      2.34 o 
   1  -3   4       15.52        9.29      0.62 o 
   2  -3   4       26.75       28.17      0.63 o 
   3  -3   4      383.55      417.50      2.96 o 
   4  -3   4      312.25      288.28      7.89 o 
   5  -3   4       74.52       78.42      3.95 o 
   6  -3   4        1.92        1.73      1.48 o 
   7  -3   4        3.84        4.69      0.99 o 
  -9  -2   4        1.25        2.75      1.12 o 
  -8  -2   4      172.65      150.56      8.01 o 
  -7  -2   4       76.43       79.16      1.48 o 
  -6  -2   4      167.49      160.05      1.48 o 
  -5  -2   4      159.17      168.44      8.01 o 
  -4  -2   4        6.40        9.60      3.45 o 
  -3  -2   4      900.43      839.67     36.37 o 
  -2  -2   4     1099.57     1197.04     32.43 o 
  -1  -2   4      905.17      921.71     11.59 o 
   0  -2   4      222.78      255.21     10.85 o 
   1  -2   4      777.54      763.02     17.39 o 
   2  -2   4      164.37      162.14      0.87 o 
   3  -2   4      401.10      438.71      0.99 o 
   4  -2   4        0.53        1.97      0.74 o 
   5  -2   4        5.08        6.17      1.23 o 
   6  -2   4      199.40      204.68     13.07 o 
   7  -2   4        2.28        1.73      1.48 o 
   8  -2   4       27.52       22.93      3.95 o 
  -9  -1   4       68.97       65.16      2.96 o 
  -8  -1   4        5.40        3.45      1.12 o 
  -7  -1   4        8.10       10.21      0.95 o 
  -6  -1   4      554.42      590.50     38.84 o 
  -5  -1   4      225.71      200.64      8.88 o 
  -4  -1   4      137.99      183.68      7.77 o 
  -3  -1   4     1352.15     1388.12     11.96 o 
  -2  -1   4     8208.37     8700.71    146.48 o 
  -1  -1   4       19.32       28.02      0.86 o 
   0  -1   4      665.81      670.52      7.77 o 
   1  -1   4      178.73      185.17      0.74 o 
   2  -1   4      192.73      171.32      3.08 o 
   3  -1   4      266.17      245.37      1.23 o 
   4  -1   4      214.59      208.13      0.74 o 
   5  -1   4      220.37      213.07     13.32 o 
   6  -1   4       46.45       52.53      4.19 o 
   7  -1   4        6.71        6.41      1.48 o 
   8  -1   4       33.69       34.03      4.19 o 
  -8   0   4        7.59        9.77      3.33 o 
  -7   0   4        0.50        1.23      0.46 o 
  -6   0   4       45.43       49.26      2.22 o 
  -5   0   4      337.86      352.72     16.65 o 
  -4   0   4      120.29      119.52      4.44 o 
  -3   0   4     2504.29     2924.46     68.43 o 
  -2   0   4     1632.17     1642.05     42.17 o 
  -1   0   4      353.72      319.80      4.81 o 
   0   0   4      705.15      645.39     13.32 o 
   1   0   4      654.89      677.26     11.10 o 
   2   0   4      233.48      243.40      2.96 o 
   3   0   4      242.61      226.63      1.97 o 
   4   0   4      197.48      185.20      6.17 o 
   5   0   4        3.08        3.95      0.99 o 
   6   0   4       74.00       67.82      0.74 o 
   7   0   4      260.76      235.26      6.90 o 
   8   0   4        4.67        3.95      0.99 o 
   9   0   4        0.37       -0.49      1.23 o 
  -8   1   4        6.54       16.52      1.73 o 
  -7   1   4        0.70       -0.63      1.27 o 
  -6   1   4        9.82       10.41      0.95 o 
  -5   1   4       16.81       14.13      1.48 o 
  -4   1   4      363.51      361.36     23.55 o 
  -3   1   4      147.41      144.53      9.49 o 
  -2   1   4      197.28      286.27     11.34 o 
  -1   1   4      667.47      640.00     16.65 o 
   0   1   4      719.62      785.03     13.56 o 
   1   1   4     1187.79     1192.84     34.52 o 
   2   1   4        9.55        8.38      0.49 o 
   3   1   4      383.75      379.28      0.99 o 
   4   1   4     2622.20     2760.44     50.55 o 
   5   1   4       44.99       45.13      0.70 o 
   6   1   4     1401.81     1449.53     51.05 o 
   7   1   4      692.52      616.02      2.47 o 
   8   1   4       37.02       38.43      1.97 o 
  -8   2   4       37.44       30.09      1.73 o 
  -7   2   4       96.42      100.12      1.48 o 
  -6   2   4       22.31       26.39      1.23 o 
  -5   2   4      219.11      187.17      2.47 o 
  -4   2   4     1739.89     1760.31     94.20 o 
  -3   2   4       86.52       92.10      5.55 o 
  -2   2   4     1834.07     1757.62    113.69 o 
  -1   2   4      291.54      308.20      7.64 o 
   0   2   4      202.87      233.69      6.04 o 
   1   2   4      145.52      151.06     10.11 o 
   2   2   4        5.64        3.13      0.37 o 
   3   2   4      632.16      690.26     65.10 o 
   4   2   4      315.82      346.71      1.85 o 
   5   2   4      256.02      250.76      3.58 o 
   6   2   4      891.76     1009.07     32.31 o 
   7   2   4       58.47       56.26      2.34 o 
   8   2   4      124.76      117.63      3.45 o 
   9   2   4       20.96       21.06      0.77 o 
  -7   3   4      560.54      544.26      2.71 o 
  -6   3   4       43.60       51.05      1.48 o 
  -5   3   4      591.53      563.49      3.45 o 
  -4   3   4      855.51      784.94      1.97 o 
  -3   3   4      198.36      187.17      1.23 o 
  -2   3   4      515.25      486.06      1.23 o 
  -1   3   4      289.15      282.63      5.67 o 
   0   3   4      469.71      427.64      8.14 o 
   1   3   4      246.85      293.25      2.34 o 
   2   3   4       92.71       82.61      0.99 o 
   3   3   4     2477.65     2749.11     28.39 o 
   4   3   4      559.96      648.29      6.07 o 
   5   3   4       14.71       13.34      0.23 o 
   6   3   4       26.52       23.41      1.60 o 
   7   3   4       11.29       10.52      0.59 o 
   8   3   4        2.52        1.42      0.63 o 
   9   3   4      107.93      107.52      0.99 o 
  10   3   4        3.26        2.96      0.99 o 
  -6   4   4        5.14        6.41      1.48 o 
  -5   4   4       49.99       47.10      1.48 o 
  -4   4   4        5.06        4.44      1.23 o 
  -3   4   4      548.58      516.39      1.73 o 
  -2   4   4      351.30      343.52      1.23 o 
  -1   4   4      457.83      448.57     20.71 o 
   0   4   4       28.64       59.27      2.96 o 
   1   4   4      470.49      397.05      2.47 o 
   2   4   4     2038.45     2400.11     36.99 o 
   3   4   4     1195.38     1252.97      9.53 o 
   4   4   4     1969.37     2049.33     29.87 o 
   5   4   4       58.42       63.26      1.40 o 
   6   4   4        2.50        2.86      0.82 o 
   7   4   4       27.32       32.47      2.71 o 
   8   4   4       16.89       19.82      1.23 o 
   9   4   4        0.40        0.79      0.82 o 
  10   4   4        9.74       11.67      1.23 o 
  -6   5   4      107.05      115.90     11.59 o 
  -5   5   4       16.27       13.32      2.96 o 
  -4   5   4      107.28       96.18      8.63 o 
  -3   5   4        8.31        8.14      1.23 o 
  -2   5   4      130.79      125.77      9.37 o 
  -1   5   4       87.37      100.37      0.99 o 
   0   5   4      145.81      155.61      2.22 o 
   1   5   4     1816.57     2111.19     16.77 o 
   2   5   4     1732.29     2022.73     65.97 o 
   3   5   4       73.31       84.10      1.23 o 
   4   5   4      478.66      453.01     12.82 o 
   5   5   4      868.84      907.76     36.74 o 
   6   5   4        4.66        4.94      0.70 o 
   7   5   4        7.82        7.56      0.66 o 
   8   5   4      168.86      168.74      3.08 o 
   9   5   4       21.79       25.57      0.90 o 
  10   5   4       90.53       83.53      1.05 o 
  -5   6   4        0.54       -0.99      1.97 o 
  -4   6   4      171.69      170.90     15.78 o 
  -3   6   4      281.39      282.36     21.70 o 
  -2   6   4       53.61       60.66      6.90 o 
  -1   6   4       65.75       40.94      6.41 o 
   0   6   4       15.42        9.62      0.99 o 
   1   6   4      270.76      258.44      3.95 o 
   2   6   4      253.75      219.27      4.32 o 
   3   6   4        8.05        9.04      0.59 o 
   4   6   4      275.47      252.64     10.11 o 
   5   6   4      899.27      886.35      3.70 o 
   6   6   4       10.10        9.82      0.95 o 
   7   6   4      330.87      356.66      8.26 o 
   8   6   4        1.36        2.21      0.63 o 
   9   6   4        1.99        2.63      0.88 o 
  10   6   4        0.45        1.73      1.18 o 
  -4   7   4      224.77      252.77     16.28 o 
  -3   7   4       96.42       97.16      8.63 o 
  -2   7   4       26.85       23.92      3.70 o 
  -1   7   4      157.00      164.73     18.50 o 
   0   7   4       19.68       15.29      0.99 o 
   1   7   4       92.00       89.52      1.97 o 
   2   7   4     1110.74     1051.65     50.92 o 
   3   7   4       53.66       52.07      1.97 o 
   4   7   4       88.00      108.26      1.23 o 
   5   7   4        0.78        0.22      0.63 o 
   6   7   4       46.35       42.37      0.88 o 
   7   7   4       41.03       36.78      2.10 o 
   8   7   4        4.03        6.02      0.82 o 
   9   7   4      101.35      101.80      2.71 o 
  10   7   4        4.76        7.19      0.92 o 
  -3   8   4        5.28        3.95      2.22 o 
  -2   8   4       11.77       12.58      2.47 o 
  -1   8   4      133.40      119.85     10.60 o 
   0   8   4       28.34       35.02      1.48 o 
   1   8   4        2.01       -0.25      1.23 o 
   2   8   4       46.02       47.67      5.43 o 
   3   8   4       48.05       31.58      0.74 o 
   4   8   4      113.85      113.06      6.41 o 
   5   8   4      621.86      693.84     21.95 o 
   6   8   4     1017.68      987.52     57.34 o 
   7   8   4       63.08       66.46      3.21 o 
   8   8   4        0.43        0.67      0.86 o 
   9   8   4       52.25       59.38      1.23 o 
  10   8   4       19.60       19.15      1.00 o 
  -2   9   4       63.14       68.56      6.90 o 
  -1   9   4       56.80        3.45     19.73 o 
   0   9   4      118.88      117.14      1.97 o 
   1   9   4      313.03      364.98      2.22 o 
   2   9   4      385.48      435.01     10.85 o 
   3   9   4      176.55      150.66      7.27 o 
   4   9   4       13.39        8.88      5.30 o 
   5   9   4      214.34      227.57     12.58 o 
   6   9   4      321.65      302.08     14.18 o 
   7   9   4      124.53      130.34      3.08 o 
   8   9   4       97.59       94.95      1.32 o 
   9   9   4       22.29       25.04      1.12 o 
   0  10   4        5.82        5.43      0.49 o 
   1  10   4       19.08       16.77      2.71 o 
   2  10   4      329.07      369.66     11.84 o 
   3  10   4       95.87      100.59      4.56 o 
   4  10   4       46.78       38.14      3.45 o 
   5  10   4       89.16       79.56      6.54 o 
   6  10   4       44.61       39.66      4.19 o 
   7  10   4       12.19       12.43      1.11 o 
   8  10   4      180.13      172.07      6.17 o 
   2  11   4      106.69      114.92      3.70 o 
   3  11   4       54.34       61.62      6.78 o 
   4  11   4      113.86      112.39      8.14 o 
   5  11   4       79.84       72.81      1.73 o 
   6  11   4       77.42       84.47      8.38 o 
   7  11   4       47.11       46.88      4.32 o 
  -6  -9   5       98.46       92.93      5.43 o 
  -5  -9   5       52.55       53.12      2.59 o 
  -4  -9   5        2.27        1.88      1.12 o 
  -3  -9   5       14.06       14.72      1.12 o 
  -2  -9   5      194.17      188.91     10.73 o 
  -1  -9   5        9.14        9.12      1.73 o 
  -7  -8   5      181.35      184.26      9.74 o 
  -6  -8   5      273.03      276.23     16.28 o 
  -5  -8   5       43.00       42.17      1.73 o 
  -4  -8   5       52.90       52.83      5.18 o 
  -3  -8   5       15.43       15.68      1.48 o 
  -2  -8   5       38.59       48.52      2.96 o 
  -1  -8   5       63.24       46.70      3.95 o 
   0  -8   5       32.70       26.80      1.11 o 
   1  -8   5      213.67      203.23     14.30 o 
  -8  -7   5       95.32      102.25      8.14 o 
  -7  -7   5      126.01      138.17      8.14 o 
  -6  -7   5      124.22      117.14      1.97 o 
  -5  -7   5      235.59      246.57      9.25 o 
  -4  -7   5        0.86        1.86      0.95 o 
  -3  -7   5      268.83      240.46      3.95 o 
  -2  -7   5      269.24      283.72     15.29 o 
  -1  -7   5      335.80      321.01      5.30 o 
   0  -7   5      312.94      274.79     13.69 o 
   1  -7   5      299.32      283.42     11.22 o 
   2  -7   5        2.02       -0.74      1.48 o 
   3  -7   5       10.90       12.58      1.48 o 
  -8  -6   5       38.34       37.48      1.73 o 
  -7  -6   5      291.32      305.16     16.52 o 
  -6  -6   5      198.56      200.60      6.78 o 
  -5  -6   5       63.79       61.87      3.70 o 
  -4  -6   5      347.17      342.83     12.70 o 
  -3  -6   5       73.53       78.29      3.33 o 
  -2  -6   5      157.09      170.65      1.05 o 
  -1  -6   5      691.38      669.28     25.65 o 
   0  -6   5       64.85       64.95      5.43 o 
   1  -6   5       85.77       74.47      1.23 o 
   2  -6   5      181.43      169.17      1.48 o 
   4  -6   5       18.96       19.98      2.47 o 
  -9  -5   5       33.98       34.16      1.40 o 
  -8  -5   5      112.28      117.04      5.30 o 
  -7  -5   5      504.43      544.87      9.99 o 
  -6  -5   5      129.22      147.96      1.73 o 
  -5  -5   5     1675.80     1819.28     32.92 o 
  -4  -5   5      362.87      361.92     19.36 o 
  -3  -5   5        2.42        2.22      0.70 o 
  -1  -5   5      988.41     1045.65     49.94 o 
   0  -5   5      312.47      328.66     15.66 o 
   1  -5   5      129.35      124.84      2.71 o 
   2  -5   5        6.33        8.26      0.99 o 
   3  -5   5      143.38      155.11      1.48 o 
   4  -5   5       36.74       39.21      4.19 o 
   5  -5   5       51.59       43.90      6.17 o 
  -9  -4   5       16.24       17.36      2.10 o 
  -8  -4   5       59.79       59.56      1.22 o 
  -7  -4   5      213.07      213.43     10.11 o 
  -6  -4   5      101.98      109.51      1.48 o 
  -5  -4   5      870.72      725.68    229.47 o 
  -4  -4   5     1075.33     1126.49      2.22 o 
  -3  -4   5      230.43      210.68      9.25 o 
  -2  -4   5       20.67       22.75      0.82 o 
  -1  -4   5      122.67      118.50      1.11 o 
   0  -4   5      138.89      123.06      0.99 o 
   1  -4   5      159.93      147.95      5.92 o 
   2  -4   5      299.16      323.78     12.82 o 
   3  -4   5      100.79      102.34      0.99 o 
   4  -4   5       40.53       43.65      2.96 o 
   5  -4   5        1.35        1.48      1.73 o 
   6  -4   5       14.45       11.84      3.21 o 
  -9  -3   5       69.22       66.37      2.96 o 
  -8  -3   5      242.68      248.83     13.69 o 
  -7  -3   5       68.19       61.68      5.67 o 
  -6  -3   5       77.74       78.06      8.88 o 
  -5  -3   5      419.79      462.76     10.73 o 
  -4  -3   5      106.54      106.78      0.99 o 
  -3  -3   5      640.73      608.62      1.05 o 
  -2  -3   5      425.11      411.98     12.82 o 
  -1  -3   5     1046.14     1130.50      8.14 o 
   0  -3   5      328.38      296.93      1.97 o 
   1  -3   5      200.77      230.82      0.99 o 
   2  -3   5        0.76        1.60      0.52 o 
   3  -3   5       73.87       68.56      1.48 o 
   4  -3   5      104.06      130.45      1.23 o 
   5  -3   5      216.70      206.16     12.82 o 
   6  -3   5       62.40       54.25      5.18 o 
   7  -3   5        0.71        0.25      1.73 o 
  -9  -2   5        4.16        3.21      1.22 o 
  -8  -2   5       30.71       33.05      1.48 o 
  -6  -2   5      592.17      550.18      1.97 o 
  -5  -2   5        1.50        1.97      0.70 o 
  -4  -2   5      491.08      500.10     30.70 o 
  -3  -2   5      278.94      300.28     14.80 o 
  -2  -2   5       91.81       75.26      3.58 o 
  -1  -2   5      496.25      454.30     18.99 o 
   0  -2   5     1098.79     1291.66     14.67 o 
   1  -2   5     1607.02     1688.39     20.84 o 
   2  -2   5       77.78       69.92      0.86 o 
   4  -2   5      164.83      176.32      7.15 o 
   5  -2   5      310.40      330.20     17.02 o 
   6  -2   5       19.87       17.51      2.96 o 
   7  -2   5        0.44        1.23      1.48 o 
  -8  -1   5       20.34       20.71      1.73 o 
  -7  -1   5      136.20      141.70     10.36 o 
  -6  -1   5        9.57       10.60      0.77 o 
  -5  -1   5       24.37       25.54      2.59 o 
  -4  -1   5     1105.55     1136.60     31.69 o 
  -3  -1   5     1741.55     1723.96      5.43 o 
  -2  -1   5       77.60      104.24      0.63 o 
  -1  -1   5      797.83      750.67      0.87 o 
   0  -1   5      737.94      875.00      1.85 o 
   1  -1   5      142.14      134.92      1.97 o 
   2  -1   5      785.54      819.60     33.78 o 
   3  -1   5      100.39       99.14      3.95 o 
   4  -1   5       43.85       41.18      1.73 o 
   5  -1   5      369.83      368.43      7.40 o 
   6  -1   5        1.92        1.48      1.48 o 
   7  -1   5       63.50       59.68      5.43 o 
   8  -1   5       22.00       25.15      2.47 o 
  -8   0   5       21.58       23.67      3.21 o 
  -7   0   5      128.12      109.70      1.46 o 
  -6   0   5       83.53       90.62      4.93 o 
  -5   0   5       58.62       62.31      3.45 o 
  -4   0   5        3.06        4.91      0.99 o 
  -3   0   5      940.47      980.18     23.06 o 
  -2   0   5      685.34      688.74     22.19 o 
  -1   0   5     6924.59     7955.51      9.49 o 
   0   0   5     2094.21     2088.13      2.10 o 
   1   0   5      141.42      156.35      0.49 o 
   2   0   5      704.44      649.02      7.03 o 
   3   0   5       34.26       27.13      0.25 o 
   4   0   5      147.03      162.51      3.21 o 
   5   0   5        7.14        5.92      0.99 o 
   6   0   5      104.01      101.60      5.67 o 
   7   0   5       13.61       17.76      1.97 o 
   8   0   5       36.73       28.85      2.96 o 
  -8   1   5       58.89       67.56      3.82 o 
  -7   1   5        0.46       -0.46      1.18 o 
  -6   1   5       98.78       91.37      1.42 o 
  -5   1   5       93.59      108.71      9.49 o 
  -4   1   5      419.70      411.86     29.35 o 
  -3   1   5       62.98       86.68      6.41 o 
  -2   1   5      853.56      833.60     32.68 o 
  -1   1   5      459.93      444.88      0.99 o 
   0   1   5      790.94      965.34      1.85 o 
   1   1   5       51.42       38.01      5.30 o 
   4   1   5      230.64      203.45      9.86 o 
   5   1   5       40.93       37.27      0.96 o 
   6   1   5      153.54      151.26      1.18 o 
   7   1   5        7.14        6.17      0.99 o 
   8   1   5      331.54      283.84      2.96 o 
   9   1   5      137.37      116.89      2.47 o 
  -7   2   5        6.35        4.44      1.48 o 
  -6   2   5      172.04      177.06      1.73 o 
  -5   2   5      236.21      257.14     18.99 o 
  -4   2   5       81.53      100.12      8.26 o 
  -3   2   5      109.18       88.63      6.29 o 
  -2   2   5     1043.11     1073.16     48.09 o 
  -1   2   5      423.00      364.98      0.99 o 
   0   2   5      648.80      656.51     26.26 o 
   1   2   5       37.26       48.33      0.25 o 
   2   2   5      164.72      216.24     21.58 o 
   3   2   5      465.56      518.81     11.10 o 
   4   2   5       71.60       81.87      1.97 o 
   5   2   5     1534.34     1646.34     14.55 o 
   6   2   5      694.46      745.24     18.74 o 
   7   2   5      145.79      138.46      1.60 o 
   8   2   5      136.21      127.99      6.66 o 
   9   2   5       47.23       40.76      3.82 o 
  -6   3   5      221.75      215.04      1.73 o 
  -5   3   5     1700.74     1756.57      3.70 o 
  -4   3   5      310.74      319.35      2.71 o 
  -3   3   5     1416.25     1371.00     17.14 o 
  -2   3   5      527.59      522.61      0.66 o 
  -1   3   5        8.74        4.05      0.25 o 
   0   3   5      493.24      472.63      1.85 o 
   1   3   5       27.07       30.22      0.62 o 
   2   3   5     1418.00     1469.81      7.89 o 
   3   3   5       86.98       61.65      0.74 o 
   4   3   5       72.48       79.28      3.58 o 
   5   3   5      163.24      182.20      1.48 o 
   6   3   5       84.53      100.32     21.82 o 
   7   3   5       10.73        8.48      0.62 o 
   8   3   5        0.50        1.62      1.18 o 
   9   3   5        0.43        2.22      0.74 o 
  -6   4   5      229.61      220.47      1.97 o 
  -5   4   5        5.29        5.92      1.23 o 
  -4   4   5        0.66        2.22      1.23 o 
  -3   4   5      561.15      539.33      1.97 o 
  -2   4   5      435.29      387.17      1.48 o 
  -1   4   5      727.65      745.41      7.27 o 
   0   4   5      996.57     1033.03     58.20 o 
   1   4   5       58.20       78.51      2.71 o 
   2   4   5       69.23       91.24      0.99 o 
   3   4   5      331.57      285.70      6.29 o 
   4   4   5     1416.51     1637.81     10.81 o 
   5   4   5      413.27      435.82      5.67 o 
   6   4   5      351.82      363.82      6.29 o 
   7   4   5        4.87        4.76      0.46 o 
   8   4   5        1.30        3.73      0.74 o 
   9   4   5        6.71        7.09      0.59 o 
  10   4   5        0.55        0.49      0.88 o 
  -6   5   5       45.85       44.14      1.73 o 
  -5   5   5        4.88        4.44      1.48 o 
  -4   5   5       25.40       27.37      1.23 o 
  -3   5   5      137.10      128.48      1.48 o 
  -2   5   5        0.86        1.97      1.23 o 
  -1   5   5       41.68       45.62      3.70 o 
   0   5   5     1029.85     1090.74     25.65 o 
   1   5   5      749.54      801.15      6.78 o 
   2   5   5       14.80       16.56      1.48 o 
   3   5   5     2767.12     2997.52      9.62 o 
   4   5   5     1215.49     1366.43     43.90 o 
   5   5   5      135.78      158.12      2.59 o 
   6   5   5       11.07       10.51      1.00 o 
   7   5   5      439.16      446.36      1.48 o 
   8   5   5       37.14       37.75      1.48 o 
   9   5   5        1.56        2.58      0.68 o 
  10   5   5       32.58       29.74      0.86 o 
  -5   6   5      119.58      127.99     11.84 o 
  -4   6   5       41.60       52.03      3.70 o 
  -3   6   5      140.19      164.49      4.93 o 
  -2   6   5      411.77      413.31     25.40 o 
  -1   6   5       25.71       23.43      2.71 o 
   0   6   5        3.66        5.43      1.23 o 
   1   6   5       43.11       41.18      0.99 o 
   2   6   5        1.42        1.48      0.74 o 
   3   6   5      357.76      368.17      8.51 o 
   4   6   5      427.17      375.01     10.23 o 
   5   6   5       54.73       47.49      1.73 o 
   6   6   5       21.79       22.01      0.99 o 
   7   6   5      116.33      125.41      1.60 o 
   8   6   5        1.92        2.46      0.68 o 
   9   6   5       61.98       59.46      1.23 o 
  10   6   5        6.96        5.58      0.66 o 
  -4   7   5        2.75        4.93      2.71 o 
  -3   7   5       48.61       48.58      5.18 o 
  -2   7   5      316.16      317.87     21.95 o 
  -1   7   5      139.39      137.85      8.63 o 
   0   7   5       64.92       78.42      1.23 o 
   1   7   5      139.17      146.24      3.21 o 
   2   7   5       10.97       11.34      1.48 o 
   3   7   5       68.57       75.64      2.10 o 
   4   7   5      120.25      132.36      6.29 o 
   5   7   5       17.80       18.02      0.52 o 
   6   7   5      287.07      286.80      0.99 o 
   7   7   5        9.12        8.16      1.97 o 
   8   7   5        5.68        7.05      1.05 o 
   9   7   5        7.99        7.35      1.12 o 
  10   7   5        2.92        2.60      0.86 o 
  -3   8   5      101.73       90.50      8.38 o 
  -2   8   5       76.84       78.42      7.89 o 
  -1   8   5       60.32       39.46      4.69 o 
   0   8   5        6.03        3.95      2.22 o 
   1   8   5      129.77      128.23      1.48 o 
   2   8   5      108.73      101.85      3.95 o 
   3   8   5      122.66      109.18      5.18 o 
   4   8   5       68.57       76.10      8.01 o 
   5   8   5        0.62        0.71      0.63 o 
   6   8   5      115.20       93.17      8.01 o 
   7   8   5      239.17      250.38      3.58 o 
   8   8   5      121.52      128.68      4.93 o 
   9   8   5        0.35        1.82      0.82 o 
  -2   9   5      109.25      114.67     13.81 o 
  -1   9   5       83.21       87.79      7.40 o 
   0   9   5       35.70       34.77      3.70 o 
   1   9   5      162.13      141.30     12.82 o 
   2   9   5       29.55       31.57      1.48 o 
   3   9   5      153.23      131.40      6.29 o 
   4   9   5      126.90      119.88      4.56 o 
   5   9   5      117.56      116.04      6.29 o 
   6   9   5      228.89      206.40      6.41 o 
   7   9   5       91.27       84.11      2.96 o 
   8   9   5      170.44      155.01      3.21 o 
   9   9   5        7.51        5.20      0.99 o 
   0  10   5       30.91       31.07      1.97 o 
   1  10   5      187.55       84.09     47.10 o 
   2  10   5       60.57       67.82      1.73 o 
   3  10   5      159.63      152.40      2.96 o 
   4  10   5      268.09      239.12     14.18 o 
   5  10   5        0.62        1.60      0.87 o 
   6  10   5        0.78        0.27      1.05 o 
   7  10   5       27.10       27.99      1.12 o 
   8  10   5       44.08       46.45      1.60 o 
   3  11   5       44.81       56.23      1.23 o 
   4  11   5      128.62      105.89      8.51 o 
   5  11   5      110.49      111.82      4.44 o 
   6  11   5       90.77      101.80      7.03 o 
   7  11   5       73.50       72.37      2.10 o 
  -4  -9   6       64.49       51.98      2.47 o 
  -3  -9   6       35.82       35.67      2.59 o 
  -6  -8   6      286.75      303.55     13.32 o 
  -5  -8   6      149.75      162.27      1.97 o 
  -4  -8   6       96.83       98.64      1.48 o 
  -3  -8   6       98.57       99.52      3.70 o 
  -2  -8   6        3.19        6.10      1.73 o 
  -1  -8   6        2.50        2.47      1.05 o 
   0  -8   6       35.63       38.06      1.73 o 
  -7  -7   6      200.51      201.01      9.99 o 
  -6  -7   6      197.02      213.58      8.75 o 
  -5  -7   6      135.56      142.76      8.14 o 
  -4  -7   6       10.07       10.36      1.48 o 
  -3  -7   6      217.40      237.56      9.74 o 
  -2  -7   6       18.34       21.52      1.73 o 
  -1  -7   6      241.45      226.30     10.97 o 
   0  -7   6       20.89       21.37      0.87 o 
   1  -7   6       72.52       63.43      3.33 o 
   2  -7   6      169.13      171.39      1.73 o 
  -8  -6   6       44.01       46.85      1.48 o 
  -7  -6   6        8.54       10.07      1.97 o 
  -6  -6   6      241.47      237.96     14.18 o 
  -5  -6   6      395.26      395.14      4.44 o 
  -4  -6   6      332.96      344.51     13.07 o 
  -3  -6   6        1.15        2.34      0.87 o 
  -2  -6   6      234.73      234.64      3.58 o 
  -1  -6   6      416.30      445.37      1.73 o 
   0  -6   6      245.00      243.57      9.86 o 
   1  -6   6      351.70      319.67      7.77 o 
   2  -6   6       53.07       55.50      0.87 o 
   3  -6   6        3.11        3.45      1.23 o 
   4  -6   6        1.87        4.44      1.97 o 
  -8  -5   6      137.67      121.21     26.88 o 
  -7  -5   6        1.86        1.88      1.23 o 
  -6  -5   6       29.39       40.69      1.48 o 
  -5  -5   6      743.73      732.34     19.98 o 
  -4  -5   6       63.57       72.79      3.45 o 
  -3  -5   6     1045.95     1058.87     33.42 o 
  -2  -5   6      597.31      607.31     16.52 o 
  -1  -5   6       19.06       20.86      0.70 o 
   0  -5   6      179.89      174.85      9.37 o 
   1  -5   6      213.76      225.40      1.23 o 
   2  -5   6      121.58      123.45      1.85 o 
   3  -5   6      129.41      131.69      2.47 o 
   4  -5   6        4.84        5.18      1.48 o 
   5  -5   6       60.71       69.30      2.22 o 
  -8  -4   6      211.07      204.73     10.36 o 
  -7  -4   6      185.27      179.15      6.41 o 
  -6  -4   6       25.37       26.33      2.22 o 
  -5  -4   6       45.23       48.07      5.30 o 
  -4  -4   6      773.31      849.80      2.22 o 
  -3  -4   6      766.82      774.50     36.87 o 
  -2  -4   6      602.62      643.77     13.69 o 
  -1  -4   6      193.83      181.49      2.59 o 
   0  -4   6      230.38      229.25     10.97 o 
   1  -4   6       34.83       39.70      0.52 o 
   2  -4   6       57.84       60.42      0.70 o 
   3  -4   6      175.33      184.21      1.23 o 
   4  -4   6        3.30        3.70      1.48 o 
   5  -4   6       65.25       51.54      1.48 o 
   6  -4   6        1.24        4.44      2.47 o 
  -8  -3   6      101.65       92.46      4.56 o 
  -7  -3   6       85.40       87.43      5.06 o 
  -6  -3   6      928.63      993.57      2.96 o 
  -5  -3   6      124.41      123.07      3.08 o 
  -4  -3   6       99.20      102.05      2.84 o 
  -3  -3   6     2520.97     2620.92      3.45 o 
  -2  -3   6      296.45      276.78     10.48 o 
  -1  -3   6        4.25        4.32      0.52 o 
   0  -3   6      413.85      416.79      3.21 o 
   1  -3   6      158.39      146.62      3.33 o 
   2  -3   6        0.69        1.77      0.74 o 
   3  -3   6        6.22        6.17      0.99 o 
   4  -3   6       59.89       59.93      0.99 o 
   5  -3   6      119.62      105.30      9.12 o 
   6  -3   6        7.18        7.40      2.22 o 
  -8  -2   6       11.67       14.30      1.48 o 
  -7  -2   6       34.45       38.51      1.23 o 
  -6  -2   6       98.97      105.32      1.48 o 
  -5  -2   6        4.20       11.68      3.21 o 
  -4  -2   6      486.04      463.86      1.48 o 
  -3  -2   6        3.85        6.34      0.59 o 
  -2  -2   6      911.72      900.80      2.10 o 
  -1  -2   6      320.93      353.13     13.07 o 
   0  -2   6      953.35      973.26      5.55 o 
   2  -2   6       11.72       13.09      0.49 o 
   3  -2   6      122.90      141.55      0.74 o 
   4  -2   6       94.69       95.93      2.96 o 
   5  -2   6        4.73        4.93      0.74 o 
   6  -2   6       49.60       39.70      3.21 o 
   7  -2   6       86.47       76.69      6.41 o 
  -8  -1   6        0.50        1.09      1.30 o 
  -7  -1   6      215.52      232.88      9.86 o 
  -6  -1   6        3.60        4.57      0.95 o 
  -5  -1   6      188.79      183.63      5.43 o 
  -4  -1   6      193.59      207.50      4.69 o 
  -3  -1   6      549.30      572.92     15.66 o 
  -2  -1   6      336.61      300.09      5.30 o 
  -1  -1   6      376.76      353.41      7.27 o 
   0  -1   6        2.92        1.97      0.35 o 
   1  -1   6     1290.21     1295.31     71.76 o 
   2  -1   6       21.25       22.65      1.36 o 
   3  -1   6      139.43      142.54      1.48 o 
   4  -1   6      277.18      288.53      4.93 o 
   5  -1   6       98.56      113.69      3.21 o 
   6  -1   6        3.71        4.69      0.99 o 
   7  -1   6       65.95       58.45      6.90 o 
   8  -1   6        5.80        4.69      1.23 o 
  -8   0   6      134.71      119.86     11.59 o 
  -7   0   6      279.82      302.30     27.00 o 
  -6   0   6       13.66       18.50      1.48 o 
  -5   0   6       73.62       57.48      3.82 o 
  -4   0   6       16.39       14.06      0.99 o 
  -3   0   6       10.92       10.16      0.74 o 
  -2   0   6      340.83      344.01      0.99 o 
  -1   0   6      705.29      723.86     15.29 o 
   0   0   6      914.18      920.33      1.73 o 
   1   0   6     4116.11     4589.53     11.10 o 
   2   0   6      576.90      601.46     26.26 o 
   3   0   6      288.72      335.38      1.48 o 
   4   0   6      110.93      102.83      0.49 o 
   5   0   6       14.34       12.08      0.74 o 
   6   0   6      208.85      225.40     10.36 o 
   7   0   6        0.25       -0.49      1.48 o 
   8   0   6       11.06       11.59      2.22 o 
  -7   1   6       10.49       11.60      1.48 o 
  -6   1   6       87.36      103.51      5.67 o 
  -5   1   6       10.01       11.52      0.95 o 
  -4   1   6      230.49      212.59      8.63 o 
  -3   1   6       23.53       25.81      8.01 o 
  -2   1   6     1561.70     1599.05     34.40 o 
  -1   1   6        1.83        2.10      0.49 o 
   0   1   6      251.38      257.21      0.74 o 
   1   1   6      261.56      224.24      4.07 o 
   2   1   6       41.60       21.16      6.78 o 
   4   1   6       56.90       52.77      0.99 o 
   5   1   6       27.97       28.36      1.97 o 
   6   1   6      127.45      133.66      3.21 o 
   7   1   6        5.22        3.95      1.48 o 
   8   1   6        0.68        0.49      1.48 o 
   9   1   6        0.65        1.23      1.97 o 
  -7   2   6      198.82      202.46      1.97 o 
  -6   2   6      174.96      163.25      1.73 o 
  -5   2   6        1.22        1.41      0.95 o 
  -4   2   6      174.70      192.35      4.19 o 
  -3   2   6      125.64      118.53      6.41 o 
  -2   2   6      758.06      741.81     27.50 o 
  -1   2   6      404.67      366.77     13.07 o 
   0   2   6       22.74       23.67      0.49 o 
   1   2   6      266.50      206.16      0.49 o 
   2   2   6       36.32       35.76      0.25 o 
   4   2   6       18.22       13.41      0.99 o 
   5   2   6      357.97      374.10     13.81 o 
   6   2   6        4.99        9.86      5.18 o 
   7   2   6      487.36      517.20      5.30 o 
   8   2   6      171.35      174.76      2.22 o 
   9   2   6      108.62       87.54      4.69 o 
  -5   3   6        0.65        0.00      1.23 o 
  -4   3   6      830.16      908.94      1.36 o 
  -3   3   6     1244.74     1228.24      7.40 o 
  -2   3   6      530.53      514.81     18.74 o 
  -1   3   6     1961.41     1982.41     68.93 o 
   0   3   6      294.93      289.29      5.06 o 
   1   3   6       50.45       51.05      0.49 o 
   2   3   6      563.35      588.87      1.41 o 
   3   3   6      124.36      135.98      3.70 o 
   4   3   6      378.11      403.94      1.48 o 
   6   3   6        0.35        0.25      0.25 o 
   7   3   6        0.85        1.23      0.99 o 
   8   3   6        2.42        2.97      1.11 o 
   9   3   6        1.30        0.00      1.23 o 
  -6   4   6        0.66        3.70      1.48 o 
  -5   4   6       28.15       27.87      1.48 o 
  -4   4   6     1146.13     1153.62      2.71 o 
  -3   4   6      106.44      115.90      1.23 o 
  -2   4   6       37.83       38.61      0.86 o 
  -1   4   6      842.27      808.58     11.59 o 
   0   4   6     1068.86     1037.39     13.32 o 
   1   4   6      145.38      156.41      0.72 o 
   2   4   6      443.14      468.75      3.08 o 
   3   4   6        7.99       16.77      0.99 o 
   4   4   6        4.26        4.43      0.49 o 
   5   4   6       59.59       51.32      1.87 o 
   6   4   6      395.04      449.71      3.70 o 
   7   4   6       95.92      113.45      3.21 o 
   8   4   6        0.28        4.81      2.47 o 
   9   4   6        6.68        4.84      0.62 o 
  -4   5   6       45.70       39.21      1.48 o 
  -3   5   6        8.53        8.38      1.23 o 
  -2   5   6       15.83       15.29      0.99 o 
  -1   5   6      332.53      372.87      0.99 o 
   0   5   6        5.24        4.69      0.46 o 
   1   5   6       28.12       22.93      0.74 o 
   2   5   6      522.14      546.57      6.90 o 
   3   5   6      634.48      689.63     16.40 o 
   4   5   6      224.84      219.35      5.43 o 
   5   5   6      764.43      824.60      9.62 o 
   6   5   6      154.17      158.77      5.18 o 
   7   5   6       19.23       21.70      1.48 o 
   8   5   6        5.57        6.90      0.99 o 
   9   5   6       53.82       48.93      1.00 o 
  10   5   6        6.07        7.00      0.62 o 
  -4   6   6      111.82      117.14     10.11 o 
  -3   6   6      236.64      244.88     18.99 o 
  -2   6   6       35.59       30.09      3.45 o 
  -1   6   6      237.32      229.10     14.30 o 
   0   6   6      217.94      221.70     11.10 o 
   1   6   6       27.97       31.07      0.99 o 
   2   6   6        3.90        6.41      0.74 o 
   3   6   6      139.08      152.65      1.85 o 
   4   6   6      295.97      309.78      2.22 o 
   5   6   6      230.34      234.28      1.73 o 
   6   6   6       20.94       19.98      0.49 o 
   7   6   6        6.23        6.28      0.86 o 
   8   6   6       19.24       19.19      0.95 o 
   9   6   6       12.45       12.48      0.62 o 
  -4   7   6       50.36       60.66      7.64 o 
  -3   7   6        4.26        3.45      2.71 o 
  -2   7   6       11.01       19.24      2.47 o 
  -1   7   6      186.15      158.32      9.12 o 
   0   7   6      367.62      348.95     15.54 o 
   1   7   6      142.54      149.69      2.22 o 
   2   7   6      250.26      247.10      2.47 o 
   3   7   6       37.45       37.24      1.48 o 
   4   7   6       29.12       26.27      1.11 o 
   5   7   6       96.67       92.50      4.93 o 
   6   7   6        1.22        0.80      0.63 o 
   7   7   6       43.86       49.46      2.47 o 
   8   7   6      105.47      103.95      0.86 o 
   9   7   6        5.59        4.87      0.63 o 
  -2   8   6      152.48      146.73     12.82 o 
  -1   8   6      292.41      275.95     18.50 o 
   0   8   6       29.82       24.17      2.22 o 
   1   8   6       50.74       37.24      1.23 o 
   2   8   6       91.58       94.94      1.23 o 
   3   8   6       85.46       93.22      2.47 o 
   4   8   6       92.48       84.31      1.48 o 
   5   8   6      315.54      277.60     15.78 o 
   6   8   6        7.45        7.76      0.71 o 
   7   8   6       63.99       59.85      2.71 o 
   8   8   6       26.64       27.62      1.97 o 
   9   8   6      157.17      145.22      1.05 o 
  -1   9   6       31.50       34.03      5.43 o 
   0   9   6      112.24      113.44      9.12 o 
   1   9   6       94.45      103.82      5.18 o 
   2   9   6        6.01        3.21      1.48 o 
   3   9   6      104.59      103.33      3.21 o 
   4   9   6        0.51        2.02      0.82 o 
   5   9   6       77.99       75.57      1.23 o 
   6   9   6      117.83      110.23      1.73 o 
   7   9   6       58.30       55.49      2.71 o 
   8   9   6      265.57      259.36     10.97 o 
   9   9   6       31.12       35.26      2.96 o 
   0  10   6      114.03      139.33      2.22 o 
   1  10   6       13.21       13.07      3.95 o 
   2  10   6      115.24      114.18      1.97 o 
   3  10   6      289.44      267.07      9.12 o 
   4  10   6       84.56       89.27      1.97 o 
   5  10   6      155.87      161.26      7.03 o 
   6  10   6       20.37       16.65      1.73 o 
   7  10   6        2.81        3.12      0.88 o 
   8  10   6        0.13       -0.47      0.95 o 
   3  11   6       15.12       11.59      2.22 o 
   4  11   6       24.38       26.63      2.22 o 
   5  11   6       39.62       40.07      4.44 o 
   6  11   6       56.61       62.99      3.82 o 
  -5  -8   7       30.58       23.69      3.82 o 
  -4  -8   7      310.91      308.79     16.03 o 
  -3  -8   7      109.62      105.35      1.97 o 
  -2  -8   7        6.99        7.78      1.23 o 
  -1  -8   7       27.70       25.65      1.48 o 
  -6  -7   7       66.49       64.68      1.71 o 
  -5  -7   7      107.52      108.26      1.97 o 
  -4  -7   7      290.96      308.20     18.00 o 
  -3  -7   7       81.08       76.83      1.12 o 
  -2  -7   7       16.61       15.29      1.11 o 
  -1  -7   7       98.58      109.93      5.55 o 
   0  -7   7        9.43        8.74      1.73 o 
   1  -7   7       33.37       36.58      1.73 o 
  -7  -6   7       19.24       18.32      1.56 o 
  -6  -6   7      238.44      237.15     11.22 o 
  -5  -6   7      170.70      176.40      3.70 o 
  -4  -6   7      181.63      192.18      7.89 o 
  -3  -6   7       45.65       45.32      1.97 o 
  -2  -6   7      343.95      356.80      1.64 o 
  -1  -6   7        4.91        6.17      1.23 o 
   0  -6   7       61.17       59.50      3.33 o 
   1  -6   7      539.60      533.08     22.69 o 
   2  -6   7      192.28      184.94      9.62 o 
   3  -6   7      103.05      105.30      1.48 o 
  -7  -5   7      109.01      102.97      2.47 o 
  -6  -5   7       12.91        8.57      1.60 o 
  -5  -5   7       74.98       72.87      7.89 o 
  -4  -5   7      103.75      110.26      3.08 o 
  -3  -5   7      279.45      274.49      9.37 o 
  -2  -5   7        2.09        0.25      0.99 o 
  -1  -5   7       16.39       15.98      1.11 o 
   0  -5   7      155.92      151.17      1.23 o 
   1  -5   7        1.65        3.15      0.70 o 
   2  -5   7      104.33      104.62      8.88 o 
   3  -5   7       58.84       65.35      1.23 o 
   4  -5   7        7.08        9.37      1.73 o 
  -8  -4   7       78.53       76.94      1.97 o 
  -7  -4   7      179.39      193.06      6.41 o 
  -6  -4   7      385.09      378.58     11.22 o 
  -5  -4   7      214.24      198.62      2.84 o 
  -4  -4   7       17.49       16.81      1.73 o 
  -3  -4   7      222.78      228.59      8.51 o 
  -2  -4   7     1272.33     1385.44     45.50 o 
  -1  -4   7      579.57      586.01      2.84 o 
   0  -4   7      817.75      860.39     24.91 o 
   1  -4   7      105.60      117.88      0.99 o 
   2  -4   7      177.04      176.31      6.41 o 
   3  -4   7        1.20        1.97      0.74 o 
   4  -4   7        6.44        4.69      1.23 o 
   5  -4   7       29.23       25.89      2.96 o 
  -8  -3   7       51.33       47.84      3.45 o 
  -7  -3   7      101.21       93.71      1.73 o 
  -6  -3   7       70.52       70.21      4.56 o 
  -4  -3   7     1691.70     1696.59     42.29 o 
  -3  -3   7      448.56      468.74      9.00 o 
  -2  -3   7      131.94      151.86      6.04 o 
  -1  -3   7     2020.19     2112.85     27.74 o 
   0  -3   7       55.01       46.03      0.99 o 
   1  -3   7       59.90       64.12      0.74 o 
   2  -3   7      174.39      189.74      8.14 o 
   3  -3   7      108.12      115.41      1.23 o 
   4  -3   7        5.79        4.19      0.74 o 
   5  -3   7        2.03        2.22      1.48 o 
   6  -3   7        2.24        3.21      1.48 o 
  -8  -2   7      175.18      175.48     12.08 o 
  -7  -2   7      384.08      373.11      2.47 o 
  -6  -2   7      154.64      155.23      9.12 o 
  -5  -2   7        2.01        6.44      2.71 o 
  -4  -2   7       60.44       66.58      0.99 o 
  -3  -2   7      147.52      127.95      6.54 o 
  -2  -2   7      214.12      219.48      1.23 o 
  -1  -2   7      319.21      353.15     10.48 o 
   0  -2   7     1010.12     1003.49      2.10 o 
   1  -2   7      141.29      128.23      0.74 o 
   2  -2   7      168.36      169.20      9.37 o 
   3  -2   7      120.06      128.97      0.74 o 
   4  -2   7        0.47        0.74      0.99 o 
   5  -2   7        3.36        2.22      0.99 o 
   6  -2   7       13.42       10.36      0.74 o 
   7  -2   7       57.59       55.98      8.14 o 
  -7  -1   7       21.43       17.83      1.12 o 
  -6  -1   7        9.88       11.38      0.95 o 
  -5  -1   7      344.99      362.64      2.22 o 
  -4  -1   7       35.94       36.38      0.70 o 
  -3  -1   7      117.03      130.21      0.99 o 
  -2  -1   7      220.62      192.04      3.33 o 
  -1  -1   7      465.06      449.75     50.31 o 
   0  -1   7      320.36      342.34      4.81 o 
   1  -1   7       74.21       69.96      3.45 o 
   2  -1   7       39.00       33.25      1.60 o 
   3  -1   7      467.91      374.35     41.92 o 
   4  -1   7      147.47      148.95      4.19 o 
   5  -1   7       80.55       74.97      4.44 o 
   6  -1   7        3.81        2.96      0.99 o 
   7  -1   7       21.89       18.25      2.22 o 
  -7   0   7       14.11       14.24      1.12 o 
  -6   0   7      250.24      241.03     19.98 o 
  -5   0   7      228.38      234.52      9.99 o 
  -4   0   7       14.03       14.02      1.11 o 
  -3   0   7       68.46       62.39      0.99 o 
  -2   0   7        7.41        8.39      0.52 o 
  -1   0   7      489.87      450.06     14.30 o 
   0   0   7      582.28      586.13     10.60 o 
   1   0   7      123.33      102.43      2.84 o 
   2   0   7      557.83      571.34      6.78 o 
   3   0   7      318.67      346.73      4.44 o 
   4   0   7       10.36        9.86      0.25 o 
   5   0   7       20.15       20.96      2.96 o 
   6   0   7       94.33       91.00      2.47 o 
   7   0   7        0.28        1.48      1.97 o 
   8   0   7       42.88       39.46      1.48 o 
  -7   1   7       41.18       36.76      2.71 o 
  -6   1   7      214.53      238.90     14.80 o 
  -5   1   7       32.69       28.37      2.47 o 
  -4   1   7       30.80       26.72      1.85 o 
  -3   1   7      227.34      212.83     10.73 o 
  -2   1   7      175.40      171.51      4.44 o 
  -1   1   7       30.46       24.18      0.49 o 
   0   1   7      601.83      630.59      1.47 o 
   1   1   7      853.23      955.40      5.92 o 
   2   1   7     1100.97     1201.46      2.47 o 
   3   1   7       48.81       39.95      0.99 o 
   4   1   7       17.32       22.69      0.99 o 
   5   1   7       93.05       94.94      1.23 o 
   6   1   7        8.52        9.12      0.99 o 
   7   1   7        2.75        1.97      1.97 o 
   8   1   7       16.76       16.28      0.49 o 
  -7   2   7       70.58       69.05      1.73 o 
  -6   2   7       84.11       85.82      1.73 o 
  -5   2   7      158.90      186.70     16.89 o 
  -4   2   7       22.68       19.09      0.77 o 
  -3   2   7       29.56       25.25      1.85 o 
  -2   2   7      298.22      278.30      6.90 o 
  -1   2   7      183.57      161.58      6.54 o 
   0   2   7      154.51      127.37      0.52 o 
   1   2   7      125.92      122.07      0.49 o 
   2   2   7      128.98      134.65      4.44 o 
   3   2   7       14.85       13.07      0.99 o 
   4   2   7       18.35       19.24      0.99 o 
   5   2   7      149.84      154.13      1.48 o 
   6   2   7      113.19      114.92      1.48 o 
   7   2   7       29.51       25.40      3.70 o 
   8   2   7       12.00        8.38      1.73 o 
   9   2   7       53.96       43.40      1.73 o 
  -6   3   7      128.95      114.92      1.73 o 
  -5   3   7      320.86      339.82      1.97 o 
  -4   3   7      221.34      188.68     25.03 o 
  -3   3   7        0.85        1.23      0.99 o 
  -2   3   7     1033.33     1098.87      1.97 o 
  -1   3   7      428.66      414.05      1.23 o 
   0   3   7     1298.50     1351.64      1.73 o 
   1   3   7      752.72      816.77     43.77 o 
   2   3   7      134.88      115.91      0.74 o 
   3   3   7      138.26      135.52      1.11 o 
   4   3   7       28.67       39.08      1.36 o 
   5   3   7       62.61       61.40      1.23 o 
   6   3   7       64.57       84.09      1.48 o 
   7   3   7      126.72      123.80      2.47 o 
   8   3   7       68.76       73.20      1.85 o 
   9   3   7        0.81        3.54      1.49 o 
  -5   4   7       17.59       13.81      1.48 o 
  -4   4   7        1.93        3.21      1.23 o 
  -3   4   7      819.47      658.11     95.81 o 
  -2   4   7     2272.39     2319.57      3.45 o 
  -1   4   7      486.11      515.76     11.84 o 
   0   4   7      157.81      154.13      0.70 o 
   1   4   7       66.74       68.22      4.19 o 
   2   4   7      396.38      385.22      1.45 o 
   3   4   7      170.29      168.53      1.10 o 
   4   4   7      290.64      299.38      1.48 o 
   5   4   7       30.11       36.00      1.23 o 
   6   4   7        3.44        6.17      1.23 o 
   7   4   7        0.21        0.25      0.25 o 
   8   4   7        7.47        7.64      1.23 o 
   9   4   7        0.07        1.73      1.22 o 
  -5   5   7        0.68        3.21      1.48 o 
  -3   5   7        7.26       11.34      1.23 o 
  -2   5   7       19.27       22.08      1.97 o 
  -1   5   7       73.66       74.47      4.44 o 
   0   5   7      153.28      164.49      5.92 o 
   1   5   7      352.16      407.37     13.93 o 
   2   5   7        5.09        6.02      0.82 o 
   3   5   7      254.95      235.75      7.15 o 
   4   5   7        3.40        3.91      0.37 o 
   5   5   7       49.49       47.64      2.59 o 
   6   5   7      555.06      615.03     18.74 o 
   7   5   7      316.75      331.91      7.03 o 
   8   5   7        8.24        8.38      0.48 o 
   9   5   7        7.93        8.14      2.71 o 
  -4   6   7       65.59       64.36      7.15 o 
  -3   6   7       57.05       66.09      5.92 o 
  -2   6   7      232.44      238.22     13.32 o 
  -1   6   7       27.07       31.81      4.44 o 
   0   6   7        6.58        6.66      1.48 o 
   1   6   7       84.55       72.02      1.32 o 
   2   6   7       19.72       22.53      0.63 o 
   3   6   7       47.49       53.39      1.60 o 
   4   6   7      163.65      160.80      1.85 o 
   5   6   7       37.24       37.28      1.48 o 
   6   6   7      267.56      253.15     16.40 o 
   7   6   7       83.44       82.39      0.49 o 
   8   6   7       12.71        9.37      1.73 o 
   9   6   7        0.07        0.25      0.25 o 
  -3   7   7       51.19       61.40      6.17 o 
  -2   7   7      285.54      275.95     25.40 o 
  -1   7   7       17.19       19.24      1.73 o 
   0   7   7       29.45       43.65      3.45 o 
   1   7   7      446.79      403.20     16.77 o 
   3   7   7        6.49        5.92      0.74 o 
   4   7   7      187.99      183.47      3.45 o 
   5   7   7       11.17        9.20      0.99 o 
   6   7   7        5.36        4.48      0.47 o 
   7   7   7       30.94       30.59      2.22 o 
   8   7   7        1.09        1.02      0.49 o 
   9   7   7       40.46       43.65      0.74 o 
  -2   8   7      120.45      144.26      3.45 o 
  -1   8   7       60.12       53.51      4.93 o 
   0   8   7       83.37       74.23      6.90 o 
   1   8   7      681.63      684.82     22.69 o 
   2   8   7      109.64      102.34      4.19 o 
   3   8   7        1.08        2.96      0.99 o 
   4   8   7      314.30      328.23      3.95 o 
   5   8   7       29.81       33.27      2.71 o 
   6   8   7       22.72       20.22      0.52 o 
   7   8   7       36.07       36.25      0.74 o 
   8   8   7        2.31        2.22      0.63 o 
   9   8   7        6.37        7.25      0.69 o 
  -1   9   7       27.82       28.36      4.19 o 
   0   9   7      114.84       96.42      7.64 o 
   1   9   7       22.90       28.11      0.74 o 
   2   9   7        0.66        2.22      1.23 o 
   3   9   7       24.86       24.17      1.23 o 
   4   9   7        5.57        5.67      0.99 o 
   5   9   7      100.59       89.96      5.06 o 
   6   9   7       12.13       12.36      1.11 o 
   7   9   7       19.27       19.45      1.85 o 
   8   9   7       66.99       66.74      2.84 o 
   1  10   7        3.23        1.97      1.23 o 
   2  10   7      249.00      275.46      1.97 o 
   3  10   7       86.65       84.59      2.47 o 
   4  10   7       70.06       75.46      1.97 o 
   5  10   7       54.03       62.39      1.48 o 
   6  10   7       44.04       36.44      5.06 o 
   7  10   7      104.05      100.42      5.43 o 
   4  11   7       72.19       75.95      2.22 o 
   5  11   7       38.18       46.85      2.22 o 
  -5  -7   8      105.87      103.71      2.47 o 
  -4  -7   8       47.62       46.16      2.47 o 
  -3  -7   8      155.99      162.38      5.80 o 
  -2  -7   8      308.06      311.48      4.81 o 
  -1  -7   8        1.24        2.58      0.95 o 
   0  -7   8        3.05        2.98      0.95 o 
  -6  -6   8      104.89      103.11      3.82 o 
  -5  -6   8       48.78       57.79      3.33 o 
  -4  -6   8      149.74      146.83      5.67 o 
  -3  -6   8      218.03      227.12      1.73 o 
  -2  -6   8      112.61      115.66      1.73 o 
  -1  -6   8        0.92        1.23      1.23 o 
   0  -6   8      104.85      102.31      4.69 o 
   1  -6   8       44.10       44.80      2.71 o 
   2  -6   8       41.38       38.05      3.45 o 
  -6  -5   8      121.02      117.23      5.92 o 
  -5  -5   8      174.62      178.81      6.90 o 
  -4  -5   8       43.58       44.83      0.99 o 
  -3  -5   8      237.36      221.20      1.73 o 
  -2  -5   8      410.60      401.34     29.72 o 
  -1  -5   8       82.49       81.93      0.82 o 
   0  -5   8        1.04        2.10      0.70 o 
   1  -5   8       67.07       63.52      6.17 o 
   2  -5   8       63.30       71.27      1.23 o 
   3  -5   8       14.03       14.06      2.22 o 
  -7  -4   8      114.15      118.69      6.17 o 
  -6  -4   8      130.16      135.19      3.45 o 
  -5  -4   8      489.21      500.75      3.33 o 
  -4  -4   8      165.29      162.27      6.41 o 
  -3  -4   8        1.48        4.19      2.22 o 
  -2  -4   8       33.54       30.83      0.70 o 
  -1  -4   8      437.74      467.22      5.43 o 
   0  -4   8      324.01      339.07      9.99 o 
   1  -4   8      230.57      259.68      1.23 o 
   2  -4   8      463.46      460.11     29.22 o 
   3  -4   8       10.99       12.08      1.73 o 
   4  -4   8       33.51       34.77      2.47 o 
  -7  -3   8       40.82       39.94      2.10 o 
  -6  -3   8       94.37       86.94      5.06 o 
  -5  -3   8      195.49      193.59      8.51 o 
  -4  -3   8      311.10      309.64      4.19 o 
  -3  -3   8       80.62       84.79      2.59 o 
  -2  -3   8      234.52      226.52     10.73 o 
  -1  -3   8      211.83      215.85      4.44 o 
   0  -3   8      422.57      438.96      3.95 o 
   1  -3   8      609.31      684.08      1.48 o 
   2  -3   8        0.68        0.99      0.99 o 
   3  -3   8        1.67        1.23      1.97 o 
   4  -3   8       30.75       31.32      0.74 o 
   5  -3   8        7.14        6.17      2.71 o 
  -7  -2   8       89.17       87.05      4.56 o 
  -6  -2   8      202.70      190.43     10.23 o 
  -5  -2   8      457.70      431.86     19.61 o 
  -4  -2   8      240.85      248.18      7.27 o 
  -3  -2   8      104.02      108.43      2.71 o 
  -2  -2   8       36.56       45.74      3.21 o 
  -1  -2   8      561.62      544.85     26.02 o 
   0  -2   8      441.26      453.75      1.23 o 
   1  -2   8      405.18      427.62     15.54 o 
   2  -2   8       60.01       64.90      3.82 o 
   3  -2   8       75.25       75.71      0.74 o 
   4  -2   8       12.57        7.89      1.23 o 
   5  -2   8        0.20        0.74      0.74 o 
   6  -2   8        0.18        1.23      1.48 o 
  -7  -1   8      207.71      201.03     10.85 o 
  -6  -1   8       38.96       40.90      1.36 o 
  -5  -1   8       26.16       18.27      2.59 o 
  -4  -1   8       95.80      103.14      2.59 o 
  -3  -1   8      137.29      142.78      8.26 o 
  -2  -1   8      132.55      125.43      1.85 o 
  -1  -1   8        1.17        2.47      0.41 o 
   0  -1   8      131.17      127.13      0.86 o 
   1  -1   8      213.29      199.38     12.58 o 
   2  -1   8      291.46      296.57     19.85 o 
   3  -1   8       95.15      107.77      1.48 o 
   4  -1   8       80.42       80.39      2.96 o 
   5  -1   8       27.31       19.73      1.97 o 
   6  -1   8       61.50       46.61      4.44 o 
   7  -1   8       18.53       21.95      1.48 o 
  -7   0   8      108.35      121.90      6.17 o 
  -6   0   8       52.39       51.28      2.47 o 
  -5   0   8        4.34        4.33      1.36 o 
  -4   0   8      155.77      144.02      1.23 o 
  -3   0   8      116.80      118.05      4.44 o 
  -2   0   8      275.62      257.78      3.82 o 
   0   0   8       58.03       64.80      0.49 o 
   1   0   8      511.38      494.90      0.99 o 
   2   0   8        6.50        4.55      0.44 o 
   3   0   8       25.85       15.54      9.37 o 
   4   0   8      482.47      411.34     43.16 o 
   5   0   8       62.82       54.25      5.67 o 
   6   0   8       17.38       15.54      2.22 o 
   7   0   8       30.27       34.28      1.48 o 
  -6   1   8       54.42       62.14      1.97 o 
  -5   1   8      208.71      187.67     10.85 o 
  -4   1   8      474.05      506.05     29.59 o 
  -3   1   8        1.55        0.62      0.86 o 
  -2   1   8       13.13       13.44      0.52 o 
  -1   1   8      292.53      270.93      2.84 o 
   0   1   8       21.14       19.73      0.46 o 
   1   1   8      602.48      683.49      0.88 o 
   2   1   8      166.48      145.15     15.54 o 
   4   1   8      665.71      727.73      2.22 o 
   5   1   8       26.51       28.36      1.23 o 
   6   1   8       47.93       44.14      1.48 o 
   7   1   8        0.10        0.99      0.99 o 
   8   1   8        8.50        9.86      1.48 o 
  -5   2   8       16.53       20.59      1.73 o 
  -4   2   8      134.12      136.87      5.30 o 
  -3   2   8      203.47      210.57      4.56 o 
  -2   2   8       95.18       91.62      1.11 o 
  -1   2   8        2.01        1.97      0.74 o 
   0   2   8      885.97      887.53      1.73 o 
   1   2   8      188.81      190.87      1.23 o 
   2   2   8        1.41        1.14      0.49 o 
   3   2   8        8.00        7.89      0.99 o 
   5   2   8        5.50        6.17      2.47 o 
   7   2   8       61.46       58.45      1.48 o 
  -6   3   8       91.21       78.17      1.73 o 
  -5   3   8      142.16       89.34     48.70 o 
  -4   3   8      274.46      234.77     12.08 o 
  -3   3   8      281.53      252.42     14.67 o 
  -2   3   8      226.75      213.81      0.99 o 
  -1   3   8        1.21        1.48      0.74 o 
   0   3   8      733.63      779.52      1.48 o 
   1   3   8       62.46       48.24      0.44 o 
   2   3   8     1356.39     1479.57     20.59 o 
   3   3   8      129.92      130.70      1.23 o 
   4   3   8        0.63        3.21      0.99 o 
   6   3   8        1.64        1.97      1.23 o 
   7   3   8       14.60       18.74      1.48 o 
   8   3   8       23.66       27.62      1.48 o 
  -4   4   8        5.92        7.15      1.23 o 
  -2   4   8       17.33       15.37      2.96 o 
  -1   4   8     3994.56     4220.65     22.93 o 
   0   4   8     1279.04     1345.64     18.74 o 
   1   4   8       36.81       43.56      1.23 o 
   2   4   8      314.13      315.23      2.96 o 
   3   4   8       36.04       36.42      0.99 o 
   4   4   8      112.00      116.85      1.73 o 
   5   4   8      120.79      116.40      1.48 o 
   6   4   8       87.17       98.64      1.73 o 
   7   4   8       12.81       15.78      1.48 o 
   9   4   8        0.10       -0.05      2.96 o 
  -4   5   8       91.71       98.40      1.73 o 
  -3   5   8       54.37       58.45      1.48 o 
  -2   5   8       32.78       27.40      3.08 o 
  -1   5   8      341.57      389.13     14.30 o 
   0   5   8       26.97       32.11      0.66 o 
   1   5   8      134.64      153.88      7.64 o 
   2   5   8      447.94      454.74     10.60 o 
   3   5   8       94.85      114.23      7.52 o 
   4   5   8        2.50        3.04      0.63 o 
   6   5   8        1.64        2.96      1.48 o 
   7   5   8        7.04        7.40      1.73 o 
   8   5   8      204.87      195.06      2.22 o 
   9   5   8       78.78       80.03      1.57 o 
  -4   6   8       31.09       38.72      5.92 o 
  -3   6   8       36.68       40.94      3.95 o 
  -2   6   8      104.63      105.30      5.67 o 
  -1   6   8       33.67       30.54      3.45 o 
   0   6   8       45.94       40.06      2.34 o 
   1   6   8       42.29       46.85      1.73 o 
   2   6   8       52.36       53.52      0.99 o 
   3   6   8       30.71       33.28      0.59 o 
   4   6   8       21.26       17.26      0.99 o 
   5   6   8      193.12      200.57      1.46 o 
   6   6   8       95.35      103.35      0.86 o 
   7   6   8       10.37        8.86      1.60 o 
   8   6   8       86.75       92.94     23.18 o 
   9   6   8       18.43       14.80      1.97 o 
  -3   7   8      114.60      138.10      9.86 o 
  -2   7   8       41.77       49.57      5.43 o 
  -1   7   8      135.18      148.70     10.36 o 
   0   7   8      614.75      639.69     20.71 o 
   1   7   8       43.40       39.46      2.71 o 
   2   7   8        5.66        4.54      0.77 o 
   3   7   8      186.97      189.28      1.23 o 
   4   7   8       45.28       44.10      0.74 o 
   5   7   8       33.98       35.25      1.23 o 
   6   7   8       59.72       57.84      1.22 o 
   7   7   8       21.26       23.94      0.47 o 
   8   7   8        0.74        0.99      1.97 o 
  -1   8   8       12.20       17.51      2.22 o 
   0   8   8       96.21       97.66      1.48 o 
   1   8   8       58.88       61.65      5.18 o 
   2   8   8       91.15       79.90      1.23 o 
   3   8   8      639.20      643.89      1.73 o 
   4   8   8       15.59       11.34      1.97 o 
   5   8   8       16.67       17.26      0.74 o 
   6   8   8       41.14       42.42      0.49 o 
   7   8   8        2.54        3.95      0.49 o 
   0   9   8      258.96      242.66     19.73 o 
   1   9   8        1.58        2.22      1.48 o 
   2   9   8       82.86       68.80      6.66 o 
   3   9   8        0.56        2.47      1.48 o 
   4   9   8       74.51       59.19      0.99 o 
   5   9   8       63.09       54.25      2.47 o 
   6   9   8       40.89       38.96      1.97 o 
   7   9   8       35.15       35.08      0.93 o 
   8   9   8       17.29        0.89      9.12 o 
   2  10   8      163.28      162.02      5.92 o 
   3  10   8        6.65        6.90      1.48 o 
   4  10   8      116.24      128.23      1.23 o 
   5  10   8       67.97       64.12      2.22 o 
   6  10   8       10.76       10.60      1.73 o 
  -4  -6   9      115.03      111.47      3.45 o 
  -3  -6   9       68.62       74.60      6.29 o 
  -2  -6   9       40.87       38.68      1.97 o 
  -1  -6   9       80.67       89.85      2.71 o 
   0  -6   9       45.70       41.75      1.73 o 
  -5  -5   9       56.18       61.81      3.21 o 
  -4  -5   9      196.29      188.96      7.64 o 
  -3  -5   9      262.26      268.83     12.58 o 
  -2  -5   9        0.73       -0.08      0.77 o 
  -1  -5   9       66.32       66.58      1.23 o 
   0  -5   9      135.24      128.58      6.66 o 
   1  -5   9       52.12       51.42      3.58 o 
   2  -5   9        3.04        4.96      1.73 o 
  -6  -4   9      244.34      253.05      6.29 o 
  -5  -4   9      101.55      105.76      4.32 o 
  -4  -4   9       33.90       35.80      1.48 o 
  -3  -4   9      244.25      231.05      7.27 o 
  -2  -4   9       58.07       57.45      2.34 o 
  -1  -4   9        7.38        7.41      0.70 o 
   0  -4   9       54.48       57.09      0.70 o 
   1  -4   9      392.09      404.19      2.47 o 
   2  -4   9        4.69        4.70      0.52 o 
   3  -4   9       74.37       74.97      2.22 o 
  -6  -3   9      314.70      329.98     13.07 o 
  -5  -3   9      295.20      273.73      1.97 o 
  -4  -3   9      217.34      228.60      1.73 o 
  -3  -3   9       87.08       84.83      1.23 o 
  -2  -3   9       75.94       60.42      1.23 o 
  -1  -3   9      158.92      155.96      1.97 o 
   0  -3   9       81.82       85.02      2.34 o 
   1  -3   9        4.52        4.19      0.74 o 
   2  -3   9      697.94      659.92      1.73 o 
   3  -3   9      259.54      273.73      1.23 o 
   4  -3   9        1.16        1.97      0.74 o 
   5  -3   9        1.88       -0.25      1.97 o 
  -6  -2   9       38.50       33.93      2.22 o 
  -5  -2   9      118.47      114.64      3.33 o 
  -4  -2   9      426.84      407.27      9.99 o 
  -3  -2   9      141.06      145.59      2.47 o 
  -2  -2   9       77.82       88.07      1.73 o 
  -1  -2   9      979.84     1004.53     27.00 o 
   0  -2   9      155.34      168.68      0.70 o 
   1  -2   9      377.53      364.24      1.23 o 
   2  -2   9      244.10      234.40     15.66 o 
   3  -2   9       66.36       66.83      1.73 o 
   4  -2   9       48.29       37.24      2.71 o 
   5  -2   9       41.61       40.20      1.73 o 
  -6  -1   9       34.68       30.16      1.48 o 
  -5  -1   9      362.15      325.62     18.74 o 
  -4  -1   9      110.57      110.72      1.48 o 
  -3  -1   9       16.99       29.35      0.99 o 
  -2  -1   9       33.70       36.86      4.69 o 
  -1  -1   9       66.11       64.67      1.97 o 
   0  -1   9      244.26      243.77      1.11 o 
   1  -1   9       27.88       28.71      2.59 o 
   2  -1   9      146.61      168.43      1.48 o 
   3  -1   9      142.65      132.43      0.49 o 
   4  -1   9      133.36      121.58      3.95 o 
   5  -1   9        2.96        2.71      0.49 o 
  -6   0   9      109.58      117.27      5.80 o 
  -5   0   9       32.04       27.67      1.23 o 
  -4   0   9        9.57        3.73      0.87 o 
  -3   0   9       39.11       44.04      0.86 o 
  -2   0   9      317.68      298.82      7.52 o 
  -1   0   9       42.16       40.18      1.36 o 
   0   0   9      313.02      304.68      6.17 o 
   1   0   9       79.69       84.33      0.49 o 
   2   0   9        1.57        2.02      0.47 o 
   3   0   9       91.78       97.16      1.48 o 
   4   0   9        7.16        4.93      1.48 o 
   5   0   9        9.84        9.37      1.48 o 
   6   0   9      133.81      116.89      1.73 o 
   7   0   9       34.57       35.51      1.48 o 
  -6   1   9      120.63      107.55      8.38 o 
  -5   1   9      224.82      227.44     14.06 o 
  -4   1   9       65.69       58.08      2.71 o 
  -3   1   9      411.85      374.10      1.97 o 
  -2   1   9      145.22      169.99      2.47 o 
  -1   1   9       30.64       37.85      0.52 o 
   0   1   9        9.85       10.71      0.44 o 
   1   1   9      407.30      415.36      1.11 o 
   2   1   9        0.93        1.40      1.23 o 
   6   1   9       84.15       83.11      3.21 o 
  -5   2   9      291.99      302.83      1.96 o 
  -4   2   9       47.52       44.10      2.22 o 
  -3   2   9       61.23       67.36      1.23 o 
  -2   2   9      267.24      266.10      6.04 o 
  -1   2   9       74.68       70.83      0.74 o 
   0   2   9      312.78      323.55      0.99 o 
   1   2   9       17.77       18.50      0.49 o 
   2   2   9      364.51      348.59     26.63 o 
   4   2   9       19.53       20.71      1.23 o 
   5   2   9      128.86      130.21      1.73 o 
   6   2   9       22.56       19.73      1.48 o 
   7   2   9       19.58       20.22      1.48 o 
   8   2   9       24.77       31.57      1.97 o 
  -5   3   9      114.46      110.97      1.73 o 
  -4   3   9       84.61       71.27      1.48 o 
  -3   3   9      136.69      145.63     12.70 o 
  -2   3   9      177.92      168.11      8.26 o 
  -1   3   9      126.72      126.82      2.96 o 
   0   3   9       14.92       16.77      0.74 o 
   2   3   9      695.82      772.37      2.22 o 
   3   3   9       11.20       11.84      1.23 o 
   4   3   9       48.73       47.84      1.23 o 
   5   3   9       14.88       18.74      1.23 o 
   6   3   9        9.20        8.63      1.48 o 
   7   3   9        2.23        3.70      1.73 o 
  -4   4   9        7.23        5.67      1.23 o 
  -3   4   9       13.97       10.11      0.49 o 
  -2   4   9      113.63      116.33      3.58 o 
  -1   4   9        1.65        4.01      1.48 o 
   0   4   9       24.67       23.66      0.74 o 
   1   4   9     4431.43     5096.31    187.42 o 
   2   4   9      533.64      595.19     11.47 o 
   3   4   9        3.86        3.11      1.11 o 
   5   4   9        5.67        5.67      1.48 o 
   6   4   9       35.92       44.64      1.73 o 
   8   4   9        5.40        4.93      1.73 o 
  -4   5   9       11.92       10.85      1.48 o 
  -3   5   9        1.45        0.99      0.25 o 
  -2   5   9      273.25      253.19     11.34 o 
  -1   5   9        1.58        2.71      0.59 o 
   0   5   9      258.18      268.08     21.45 o 
   1   5   9      963.33     1013.94     10.85 o 
   2   5   9        6.47        7.80      0.59 o 
   3   5   9       16.30       15.47      0.46 o 
   4   5   9      214.70      224.18      7.15 o 
   5   5   9       18.20       25.65      1.48 o 
   7   5   9       11.35        8.38      1.73 o 
   8   5   9        4.95        9.86      1.73 o 
  -3   6   9        5.20        6.66      2.22 o 
  -2   6   9       38.59       40.94      4.69 o 
  -1   6   9        0.65        0.00      0.48 o 
   0   6   9       63.24       56.76      3.58 o 
   1   6   9        2.78        2.52      0.82 o 
   2   6   9       16.98       13.19      0.77 o 
   3   6   9        4.49        3.27      1.11 o 
   4   6   9      167.62      154.29      2.34 o 
   5   6   9        0.37        1.68      0.82 o 
   6   6   9       11.28       10.85      1.48 o 
   7   6   9       74.40       77.06      1.40 o 
   8   6   9       23.86       24.44      4.19 o 
  -2   7   9       12.44       17.51      1.73 o 
  -1   7   9      256.73      277.92     12.82 o 
   0   7   9      149.96      149.94      6.90 o 
   1   7   9      209.80      201.71      0.95 o 
   2   7   9      103.04      102.88      5.43 o 
   3   7   9        8.29        9.69      0.86 o 
   4   7   9       10.87       12.42      0.99 o 
   5   7   9       25.84       23.09      0.49 o 
   6   7   9       41.25       41.06      3.33 o 
   7   7   9        1.27        0.99      1.23 o 
   8   7   9        7.78        6.14      1.73 o 
  -1   8   9       57.45       65.35      1.73 o 
   0   8   9       52.36       62.88      1.97 o 
   1   8   9       18.29       18.25      1.23 o 
   2   8   9       62.70       67.32      3.21 o 
   3   8   9      149.34      160.54      4.93 o 
   4   8   9      125.34      118.62      1.97 o 
   5   8   9      102.58       93.46      1.97 o 
   6   8   9        1.53        1.23      0.49 o 
   1   9   9       87.72       79.90      4.69 o 
   2   9   9      142.19      128.23      1.48 o 
   3   9   9        4.52        3.21      1.23 o 
   4   9   9      101.46       97.16      2.47 o 
   5   9   9        0.21        1.48      0.74 o 
   6   9   9       34.90       29.84      1.97 o 
   7   9   9       75.07       68.80      1.97 o 
   3  10   9        0.26        0.25      1.23 o 
   4  10   9       24.02       27.13      0.99 o 
   5  10   9       21.57       24.41      1.48 o 
  -4  -5  10       49.45       52.85      4.69 o 
  -3  -5  10      110.40      114.99      4.81 o 
  -2  -5  10      162.55      164.63      6.54 o 
  -1  -5  10       51.95       61.65      1.23 o 
   0  -5  10       47.64       53.75      6.66 o 
   1  -5  10        1.11        2.22      0.88 o 
  -5  -4  10      306.10      347.64     12.08 o 
  -4  -4  10       86.12       82.75      1.11 o 
  -3  -4  10       67.70       67.69      3.70 o 
  -2  -4  10       21.19       21.91      0.77 o 
  -1  -4  10       62.42       58.68      0.99 o 
   0  -4  10       19.08       23.67      0.99 o 
   1  -4  10       84.75       85.42      8.38 o 
   2  -4  10       66.12       68.57      3.08 o 
  -5  -3  10       26.40       25.91      1.05 o 
  -4  -3  10      434.25      444.42     13.44 o 
  -3  -3  10      315.52      290.65      6.66 o 
  -2  -3  10      275.32      285.59     12.08 o 
  -1  -3  10       38.36       38.10      0.70 o 
   0  -3  10      142.58      168.83      0.77 o 
   1  -3  10       30.04       31.27      3.08 o 
   2  -3  10       81.81       69.79      6.90 o 
   3  -3  10       11.85        9.37      0.49 o 
   4  -3  10      340.13      312.20      2.47 o 
  -5  -2  10       61.06       60.82      1.36 o 
  -4  -2  10       50.19       52.75      4.93 o 
  -3  -2  10        7.94        7.57      1.48 o 
  -2  -2  10      742.05      714.86     23.18 o 
  -1  -2  10      129.77      145.34      2.47 o 
   0  -2  10       54.62       61.69      0.68 o 
   1  -2  10      634.99      683.34      1.48 o 
   2  -2  10       77.62       69.71      4.19 o 
   3  -2  10      218.21      225.15      3.21 o 
   4  -2  10       98.73      100.86      1.97 o 
  -5  -1  10      113.78      110.22      6.78 o 
  -4  -1  10      255.60      263.46      5.92 o 
  -3  -1  10      208.35      181.01      1.48 o 
  -2  -1  10       31.46       33.05      0.70 o 
  -1  -1  10       27.64       32.87      0.59 o 
   0  -1  10       70.97       76.83      1.11 o 
   1  -1  10       32.51       33.17      0.37 o 
   2  -1  10      122.62      120.08     10.73 o 
   3  -1  10      113.38      104.07      0.49 o 
   4  -1  10       71.01       69.30      0.74 o 
  -5   0  10       12.63       10.90      1.36 o 
  -4   0  10      216.16      238.86      6.17 o 
  -3   0  10       54.61       46.49      0.87 o 
  -2   0  10      279.37      228.75      0.95 o 
  -1   0  10       56.63       62.17      1.23 o 
   0   0  10      506.34      528.72      2.22 o 
   1   0  10       15.69       14.59      0.74 o 
   2   0  10        3.40        3.95      1.48 o 
   3   0  10       41.68       42.91      1.48 o 
   4   0  10        2.99        3.70      1.48 o 
   5   0  10        0.20       -0.74      1.48 o 
   6   0  10       21.70       22.44      1.73 o 
  -5   1  10       98.36      111.78      1.18 o 
  -4   1  10      330.12      298.43      5.80 o 
  -3   1  10      153.67      172.63      1.05 o 
  -2   1  10       42.89       37.81      1.73 o 
  -1   1  10      224.27      191.54      4.69 o 
   0   1  10       21.17       23.43      0.52 o 
   1   1  10        1.65        2.00      0.62 o 
   2   1  10       93.42       94.94      1.48 o 
   3   1  10      219.65      221.45      1.97 o 
   5   1  10       48.20       48.09      1.73 o 
   6   1  10        6.23        4.93      1.48 o 
  -5   2  10       50.24       53.76      1.48 o 
  -4   2  10       52.21       45.76      1.16 o 
  -3   2  10      217.97      241.61      1.42 o 
  -2   2  10      142.90      140.45      3.45 o 
  -1   2  10      274.82      265.52      2.84 o 
   0   2  10       67.70       66.38      0.99 o 
   1   2  10       21.12       21.21      0.49 o 
   2   2  10      301.50      278.98     26.02 o 
   4   2  10      204.19      228.85      1.97 o 
   5   2  10      175.83      189.39      1.97 o 
   6   2  10       17.41       18.74      1.48 o 
   7   2  10       45.73       37.98      1.73 o 
  -4   3  10      176.59      190.13      1.73 o 
  -3   3  10       97.83       80.15      0.99 o 
  -2   3  10        3.22        3.90      1.48 o 
  -1   3  10      121.35      134.76      4.81 o 
   0   3  10      132.43      127.00      0.74 o 
   1   3  10      227.29      224.66      0.74 o 
   2   3  10       30.68       32.24      2.10 o 
   4   3  10      131.38      150.68      1.73 o 
   5   3  10        7.41        6.66      1.48 o 
   7   3  10        0.08        1.97      1.48 o 
  -4   4  10       89.27       82.86      1.48 o 
  -3   4  10      183.84      112.70      1.73 o 
  -2   4  10       30.65       25.87      2.96 o 
  -1   4  10       81.49       87.67      0.70 o 
   0   4  10        7.84        9.94      0.59 o 
   1   4  10       27.43       28.75      0.77 o 
   2   4  10        0.48        1.16      0.46 o 
   3   4  10     1619.20     1730.43      4.69 o 
   4   4  10      198.31      211.59      1.97 o 
   5   4  10       24.72       26.14      1.48 o 
   6   4  10       35.56       36.74      1.73 o 
   7   4  10        6.62        3.95      1.73 o 
  -2   5  10        2.36        1.48      0.99 o 
  -1   5  10        1.03        1.48      0.86 o 
   0   5  10      490.90      503.32     17.51 o 
   1   5  10      124.86      145.74      5.18 o 
   2   5  10      631.93      661.64     10.11 o 
   3   5  10      525.79      568.99     26.51 o 
   4   5  10       31.79       29.84      1.48 o 
   5   5  10        5.32        6.17      1.73 o 
   6   5  10      109.09      106.78      1.97 o 
   7   5  10       30.18       29.35      1.97 o 
  -2   6  10       12.35        9.20      4.44 o 
  -1   6  10        4.81        3.89      0.59 o 
   0   6  10        1.14        1.73      0.99 o 
   1   6  10       20.96       20.13      0.59 o 
   2   6  10       68.95       71.79      3.33 o 
   3   6  10        0.55        2.06      1.23 o 
   4   6  10       23.30       19.24      0.99 o 
   5   6  10       47.23       50.86      3.95 o 
   6   6  10       33.64       32.10      3.58 o 
  -1   7  10      191.96      218.99     12.08 o 
   0   7  10       77.83       71.68      7.15 o 
   1   7  10       75.86       70.49      3.70 o 
   2   7  10       89.29       86.91      3.08 o 
   3   7  10      125.70      134.26     12.70 o 
   4   7  10       25.37       26.72      1.60 o 
   5   7  10        0.77        0.62      0.47 o 
   6   7  10        7.21        7.96      1.22 o 
   7   7  10       11.99       11.24      1.74 o 
   0   8  10       28.23       26.88      2.71 o 
   1   8  10       47.53       50.55      3.21 o 
   2   8  10      106.36      112.95      1.23 o 
   3   8  10       81.28       80.32      1.34 o 
   4   8  10       23.71       23.58      0.66 o 
   5   8  10       42.14       39.95      1.30 o 
   6   8  10       73.40       78.17      1.97 o 
   7   8  10        0.33        3.21      1.97 o 
   2   9  10       12.18       14.06      1.23 o 
   3   9  10       28.37       31.81      1.97 o 
   4   9  10       27.07       24.41      2.71 o 
   5   9  10       36.59       28.11      0.74 o 
  -2  -4  11        6.57        7.28      1.48 o 
  -1  -4  11       96.66       95.28      1.11 o 
   0  -4  11       17.75       17.54      0.74 o 
  -4  -3  11      161.54      210.22      6.04 o 
  -3  -3  11      264.69      260.24     12.08 o 
  -2  -3  11      242.25      237.73      5.55 o 
  -1  -3  11       30.71       27.99      0.70 o 
   1  -3  11       52.84       49.87      4.44 o 
   2  -3  11      106.40       91.46      6.90 o 
  -4  -2  11       28.17       26.69      0.95 o 
  -3  -2  11       60.72       59.94      0.95 o 
  -2  -2  11      297.88      306.06     31.57 o 
  -1  -2  11        2.12        2.95      0.59 o 
   0  -2  11      306.97      294.33      1.36 o 
   1  -2  11       12.47       12.96      1.11 o 
   2  -2  11       40.94       38.62      0.41 o 
  -4  -1  11        8.06        8.60      1.10 o 
  -3  -1  11       92.76       83.35      1.23 o 
  -2  -1  11      142.28      142.31      0.95 o 
  -1  -1  11      161.28      143.03      0.99 o 
   0  -1  11       47.00       47.24      0.86 o 
   1  -1  11        2.97        3.57      0.62 o 
   2  -1  11      143.56      130.08     23.18 o 
  -4   0  11       47.78       51.91     12.58 o 
  -3   0  11       31.22       26.14      0.87 o 
  -2   0  11      129.76      129.35      1.11 o 
  -1   0  11      119.35      117.02      1.11 o 
   0   0  11      194.69      161.62     10.48 o 
   1   0  11        2.34        3.45      0.99 o 
   2   0  11       89.18      115.41      0.74 o 
   3   0  11       38.07       36.50      1.73 o 
   4   0  11        2.12        3.21      1.73 o 
   5   0  11       27.87       21.70      1.73 o 
  -4   1  11       85.17       74.85      1.23 o 
  -3   1  11       77.86       98.29      3.70 o 
  -2   1  11      127.48      113.65      2.84 o 
  -1   1  11        2.77        4.21      0.52 o 
   0   1  11      135.73      137.47      2.22 o 
   1   1  11      163.98      150.14      9.25 o 
   2   1  11       21.92       15.08      3.58 o 
   3   1  11        3.47        4.69      1.48 o 
   5   1  11       15.95       18.25      1.73 o 
   6   1  11        1.02       -0.25      1.73 o 
  -4   2  11       67.19       75.21      1.97 o 
  -3   2  11      157.39      178.35      1.18 o 
  -2   2  11      261.92      259.56      2.22 o 
  -1   2  11       13.25       11.34      0.74 o 
   0   2  11      125.98      122.23      2.10 o 
   1   2  11      300.83      309.00      0.99 o 
   2   2  11        0.94        0.88      0.49 o 
   4   2  11      202.47      211.83      2.22 o 
   5   2  11        5.20        6.17      1.73 o 
   6   2  11       37.68       35.02      1.97 o 
  -2   3  11      106.44      114.67      1.23 o 
  -1   3  11       41.28       43.16      0.99 o 
   0   3  11        5.87        4.93      0.74 o 
   1   3  11      224.51      221.94      0.99 o 
   2   3  11      100.86      101.89      2.47 o 
   4   3  11       21.21       24.91      1.48 o 
   5   3  11        0.73        0.74      1.73 o 
  -3   4  11       27.91       26.71      6.17 o 
  -2   4  11      120.65      107.65      8.14 o 
   0   4  11       40.00       40.94      0.74 o 
   1   4  11       59.07       63.27      1.60 o 
   2   4  11       34.98       29.69      0.82 o 
   3   4  11       48.31       53.27      2.96 o 
   4   4  11       79.16       79.16      1.73 o 
   6   4  11       19.34       19.73      1.73 o 
   7   4  11        0.08       -0.74      1.97 o 
  -2   5  11        0.51        0.14      0.59 o 
  -1   5  11        0.52       -0.25      0.99 o 
   0   5  11        1.36        1.97      0.70 o 
   1   5  11       80.92       82.52      1.30 o 
   2   5  11      174.94      175.58      1.12 o 
   3   5  11      161.08      147.22      4.69 o 
   4   5  11      590.15      614.29      2.96 o 
   5   5  11      101.06       99.14      1.97 o 
   6   5  11       10.93       11.59      1.97 o 
  -1   6  11       13.74        7.82      2.34 o 
   0   6  11        0.50        0.79      0.77 o 
   1   6  11        9.77       10.96      1.36 o 
   2   6  11        6.88        7.93      0.95 o 
   3   6  11       38.45       38.24      2.34 o 
   4   6  11       18.32       24.41      1.73 o 
   6   6  11        3.03        4.93      1.73 o 
   0   7  11        5.39        5.62      0.70 o 
   1   7  11      113.03      114.67      1.97 o 
   2   7  11       48.18       53.51      2.22 o 
   3   7  11        1.66        2.07      0.63 o 
   4   7  11        8.09        5.43      1.48 o 
   6   7  11        7.67        9.46      1.30 o 
   2   8  11      121.34      120.23      6.04 o 
   3   8  11       47.05       46.16      0.95 o 
   4   8  11       52.70       48.02      3.45 o 
   5   8  11       54.49       59.95      2.96 o 
  -2  -2  12       71.45       85.20      0.87 o 
  -1  -2  12       59.06       54.25      0.99 o 
   0  -2  12      294.14      269.48     14.30 o 
   1  -2  12        5.90        5.60      1.11 o 
  -2  -1  12       42.22       39.56      1.97 o 
  -1  -1  12       28.15       28.03      1.11 o 
   0  -1  12        2.02        1.75      0.71 o 
   1  -1  12      125.22      114.64     12.82 o 
   2  -1  12      159.51      173.36      2.47 o 
   3  -1  12       26.88       26.39      1.97 o 
  -3   0  12      110.41      116.75      1.27 o 
  -2   0  12       55.15       46.36      1.23 o 
  -1   0  12      293.34      275.98     18.62 o 
   0   0  12       14.38       11.78      2.22 o 
   1   0  12        4.93        4.21      0.48 o 
  -3   1  12       54.66       46.81      0.99 o 
  -2   1  12       22.30       22.72      0.77 o 
  -1   1  12       24.82       28.81      0.86 o 
   0   1  12       55.65       55.34      3.58 o 
   1   1  12        9.34        8.29      3.33 o 
   3   1  12      105.86      101.85      1.97 o 
   4   1  12        8.56       11.84      1.97 o 
  -2   2  12       90.87      100.04      1.00 o 
  -1   2  12      148.94      146.45      3.33 o 
   0   2  12      230.15      236.25      1.23 o 
   3   2  12       98.76      111.22      1.97 o 
   4   2  12        0.39        0.99      1.73 o 
   5   2  12        7.99        7.89      1.97 o 
  -2   3  12       25.29       35.51      1.23 o 
  -1   3  12       95.38      105.79      0.99 o 
   0   3  12      123.59      122.56      1.73 o 
   1   3  12       54.03       58.95      1.48 o 
   2   3  12        0.76       -0.07      1.11 o 
   4   3  12       54.72       65.10      1.73 o 
   5   3  12        6.30        8.14      1.73 o 
  -1   4  12       58.45       62.88      0.99 o 
   1   4  12       41.73       47.05      1.23 o 
   2   4  12       47.28       43.92      3.95 o 
   3   4  12       38.16       39.70      1.48 o 
   4   4  12        2.83        1.23      1.73 o 
  -1   5  12        1.44        3.45      0.99 o 
   0   5  12       33.33       29.43      3.82 o 
   1   5  12        1.67        1.20      0.63 o 
   2   5  12        2.68        2.44      0.63 o 
   4   5  12        4.73        5.43      1.48 o 
   5   5  12      120.92      111.22      2.22 o 
   1   6  12        0.33        1.12      0.99 o 
   2   6  12       17.00       14.55      2.22 o 
   3   6  12       82.70       85.82      1.97 o 
   4   6  12       20.45       25.15      1.97 o 
   5   6  12      141.70      148.21      2.47 o 
   2   7  12        2.98        2.71      1.23 o 
   3   7  12        1.16        0.49      1.48 o 
   4   7  12        0.24        0.99      1.48 o 
   0   1  13        0.45        0.99      0.74 o 
   1   1  13        5.65        3.45      1.97 o 
   0   2  13      131.37      138.35      0.99 o 
   1   2  13       15.38       12.58      1.73 o 
   3   2  13       24.29       26.14      1.97 o 
   0   3  13       13.93       14.55      0.74 o 
   1   3  13      106.54      107.27      1.97 o 
   2   3  13       38.81       34.52      1.73 o 
   1   4  13       35.65       33.18      2.22 o 
   2   4  13        0.23        0.74      1.48 o 
   3   4  13       19.15       19.24      1.73 o 
                                                 
